# Supplementary material for: De-Orphaning the Structural Proteome through Reciprocal Comparison of Evolutionarily Important Structural Features
Source: PLoS One. 2008 May 7;3(5):e2136. doi: 10.1371/journal.pone.0002136 (PMC2362850; doi:10.1371/journal.pone.0002136)
Supplement: Dataset S1 — The set of 53 enzymes used previously to train the SVM and to choose values for the distance tolerance parameter ε and the RMSD cutoff in this study (see below). (0.00 MB TXT) [file pone.0002136.s001.txt]

PDB ID	EC number
1a41_	5.99.1.2
1ayl_	4.1.1.49
1b55B	2.7.1.112
1bdyA	2.7.1.37
1c25_	3.1.3.48
1cen_	3.2.1.4
1cy4A	5.99.1.2
1czfA	3.2.1.15
1d9uA	3.2.1.17
1dcpA	4.2.1.96
1dj3A	6.3.4.4
1e6bA	2.5.1.18
1edg_	3.2.1.4
1eg2A	2.1.1.72
1ej9A	5.99.1.2
1ep0A	5.1.3.13
1eq2H	5.1.3.20
1f2eA	2.5.1.18
1f8eA	3.2.1.18
1fltW	2.7.1.112
1fpmA	6.3.4.3
1fr6A	3.5.2.6
1g64B	2.5.1.17
1goiA	3.2.1.14
1gsfA	2.5.1.18
1gwz_	3.1.3.48
1i8a_	3.2.1.8
1iasA	2.7.1.37
1inlB	2.5.1.16
1j4xA	3.1.3.48
1jg1A	2.1.1.77
1jl0B	4.1.1.50
1juk_	4.1.1.48
1jxiA	2.7.4.7
1k55A	3.5.2.6
1k92A	6.3.4.5
1kpgA	2.1.1.79
1mgtA	2.1.1.63
1nksA	2.7.4.3
1nskL	2.7.4.6
1nukA	2.7.1.112
1pioA	3.5.2.6
1qf8A	2.7.1.37
1rgs_	2.7.1.37
1rie_	1.10.2.2
1ukrA	3.2.1.8
1vcc_	5.99.1.2
2ahjA	4.2.1.84
2nlrA	3.2.1.4
3lzt_	3.2.1.17
6gsvA	2.5.1.18
7a3hA	3.2.1.4
7mhtA	2.1.1.73
