# Supplementary material for: De-Orphaning the Structural Proteome through Reciprocal Comparison of Evolutionarily Important Structural Features
Source: PLoS One. 2008 May 7;3(5):e2136. doi: 10.1371/journal.pone.0002136 (PMC2362850; doi:10.1371/journal.pone.0002136)
Supplement: Dataset S2 — To compare PDM ETA with MA ETA, also we used an older target set of 2779 proteins from the 2004 PDB-SELECT-90 with single annotations complete to the fourth digit. (0.04 MB TXT) [file pone.0002136.s002.txt]

12asA	6.3.1.1
153l_	3.2.1.17
16pk_	2.7.2.3
1a05A	1.1.1.85
1a06_	2.7.1.123
1a0cA	5.3.1.5
1a0dA	5.3.1.5
1a0eA	5.3.1.5
1a0i_	6.5.1.1
1a0jA	3.4.21.4
1a17_	3.1.3.16
1a2vA	1.4.3.6
1a2yA	3.2.1.17
1a2yB	3.2.1.17
1a2zA	3.4.19.3
1a3aA	2.7.1.69
1a3wB	2.7.1.40
1a41_	5.99.1.2
1a49A	2.7.1.40
1a4eA	1.11.1.6
1a4mA	3.5.4.4
1a4sA	1.2.1.8
1a53_	4.1.1.48
1a5cA	4.1.2.13
1a5iA	3.4.21.68
1a5t_	2.7.7.7
1a5z_	1.1.1.27
1a6f_	3.1.26.5
1a6jA	2.7.1.69
1a6q_	3.1.3.16
1a7j_	2.7.1.19
1a7tA	3.5.2.6
1a81A	2.7.1.112
1a81E	2.7.1.112
1a88A	1.11.1.10
1a8d_	3.4.24.68
1a8h_	6.1.1.10
1a8q_	1.11.1.10
1a8rA	3.5.4.16
1a8s_	1.11.1.10
1a98B	2.4.2.22
1aa6_	1.2.1.2
1ab2_	2.7.1.112
1ab4_	5.99.1.3
1abv_	3.6.1.34
1ac5_	3.4.16.6
1acz_	3.2.1.3
1ad1A	2.5.1.15
1ad3A	1.2.1.5
1adoA	4.1.2.13
1ae1B	1.1.1.236
1ae7_	3.1.1.4
1af7_	2.1.1.80
1afsA	1.1.1.50
1afwB	2.3.1.16
1agx_	3.5.1.1
1ah4_	1.1.1.21
1ah7_	3.1.4.3
1aiw_	3.2.1.4
1aj2_	2.5.1.15
1aj8A	4.1.3.7
1ajkB	3.2.1.73
1ajsB	2.6.1.1
1ak0_	3.1.30.1
1ak2_	2.7.4.3
1ako_	3.1.11.2
1aky_	2.7.4.3
1alvA	3.4.22.17
1am5_	3.4.23.1
1amuB	5.1.1.11
1ao0A	2.4.2.14
1ao5A	3.4.21.35
1aoeA	1.5.1.3
1aogB	1.6.4.8
1aop_	1.8.1.2
1aotF	2.7.1.112
1aozA	1.10.3.3
1apq_	3.4.21.41
1aps_	3.6.1.7
1apxA	1.11.1.11
1apyA	3.5.1.26
1apyB	3.5.1.26
1aq0A	3.2.1.73
1aqfE	2.7.1.40
1aquB	2.8.2.4
1ar1A	1.9.3.1
1ar1B	1.9.3.1
1arb_	3.4.21.50
1ars_	2.6.1.1
1atiA	6.1.1.14
1atlA	3.4.24.42
1aty_	3.6.1.34
1augA	3.4.19.3
1auiA	3.1.3.16
1auiB	3.1.3.16
1auk_	3.1.6.8
1auoA	3.1.1.1
1autC	3.4.21.69
1autL	3.4.21.69
1avaA	3.2.1.1
1avqA	3.1.11.3
1aw2B	5.3.1.1
1aw9_	2.5.1.18
1awj_	2.7.1.112
1awsA	5.2.1.8
1awx_	2.7.1.112
1ax4A	4.1.99.1
1axdA	2.5.1.18
1ayl_	4.1.1.49
1ayx_	3.2.1.3
1ayzA	6.3.2.19
1az5_	3.4.23.16
1az9_	3.4.11.9
1azk_	3.2.1.91
1azsA	4.6.1.1
1azsB	4.6.1.1
1azwA	3.4.11.5
1azzA	3.4.21.32
1b04A	6.5.1.2
1b06A	1.15.1.1
1b12C	3.9.21.89
1b12D	3.9.21.89
1b16A	1.1.1.1
1b1yA	3.2.1.2
1b3oA	1.1.1.205
1b48A	2.5.1.18
1b4pA	2.5.1.18
1b5eA	2.1.2.8
1b5pA	2.6.1.1
1b5tC	1.7.99.5
1b66A	4.6.1.10
1b6a_	3.4.11.18
1b6g_	3.8.1.5
1b6pA	3.4.23.16
1b6rA	4.1.1.21
1b74A	5.1.1.3
1b7bA	2.7.2.2
1b7gO	1.2.1.12
1b7yA	6.1.1.20
1b7yB	6.1.1.20
1b8aA	6.1.1.12
1b8oA	2.4.2.1
1b93A	4.2.99.11
1b9bB	5.3.1.1
1b9uA	3.6.1.34
1bd0B	5.1.1.1
1bd3A	2.4.2.9
1bdfA	2.7.7.6
1bdg_	2.7.1.1
1bdmA	1.1.1.37
1bdo_	6.4.1.2
1bdqA	3.4.23.16
1bdyA	2.7.1.37
1bf2_	3.2.1.68
1bf9_	3.4.21.21
1bfd_	4.1.1.7
1bg4_	3.2.1.8
1bgp_	1.11.1.7
1bgvA	1.4.1.2
1bgxT	2.7.7.7
1bh6A	3.4.21.62
1bhe_	3.2.1.15
1bhgA	3.2.1.31
1bhl_	2.7.7.49
1bio_	3.4.21.46
1bjjA	3.1.1.4
1bjnA	2.6.1.52
1bjt_	5.99.1.3
1bk4A	3.1.3.11
1bkf_	5.2.1.8
1bkjA	1.6.8.1
1bkpA	2.1.1.45
1ble_	2.7.1.69
1blk_	2.7.1.112
1bn7A	3.8.1.5
1bn8A	4.2.2.2
1bo1B	2.7.1.68
1bob_	2.3.1.48
1bolA	3.1.27.1
1booA	2.1.1.113
1bouA	1.13.11.8
1bouB	1.13.11.8
1bpyA	2.7.7.7
1bqbA	3.4.24.27
1bqcA	3.2.1.78
1bqg_	4.2.1.40
1br2A	3.6.1.32
1brt_	1.11.1.10
1bruP	3.4.21.71
1brwA	2.4.2.2
1bryY	3.2.2.22
1bs0A	2.3.1.47
1bsg_	3.5.2.6
1bsmA	1.15.1.1
1bt3A	1.10.3.1
1bt4A	2.6.1.52
1btkB	2.7.1.112
1bu6X	2.7.1.30
1bu8A	3.1.1.3
1bueA	3.5.2.6
1bunA	3.1.1.4
1bunB	3.1.1.4
1bvkA	3.2.1.17
1bvkB	3.2.1.17
1bvuA	1.4.1.3
1bvyF	1.14.14.1
1bw0B	2.6.1.5
1bwvA	4.1.1.39
1bwvS	4.1.1.39
1bx4A	2.7.1.20
1bxbA	5.3.1.5
1bxkA	4.2.1.46
1bxnA	4.1.1.39
1bxnI	4.1.1.39
1bxoA	3.4.23.20
1bxsA	1.2.1.3
1bygA	2.7.1.112
1byi_	6.3.3.3
1bzyA	2.4.2.8
1c0aA	6.1.1.12
1c0pA	1.4.3.3
1c24A	3.4.11.18
1c25_	3.1.3.48
1c3cA	4.3.2.2
1c4kA	4.1.1.17
1c4xA	3.7.1.8
1c4zD	6.3.2.19
1c5lL	3.4.21.5
1c7gA	4.1.99.2
1c7qA	5.3.1.9
1c7sA	3.2.1.52
1c96A	4.2.1.3
1cb0A	2.4.2.28
1cb8A	4.2.2.5
1cbf_	2.1.1.133
1cbg_	3.2.1.21
1cc1L	1.18.99.1
1cc1S	1.18.99.1
1ccwA	5.4.99.1
1ccwB	5.4.99.1
1cdoA	1.1.1.1
1ceo_	3.2.1.4
1cerO	1.2.1.12
1cf2O	1.2.1.12
1cf3A	1.1.3.4
1cfr_	3.1.21.4
1cg2A	3.4.17.11
1cghA	3.4.21.20
1cgt_	2.4.1.19
1chd_	3.1.1.61
1chmA	3.5.3.3
1ci0B	1.4.3.5
1ci9A	3.1.1.1
1ciu_	2.4.1.19
1civA	1.1.1.82
1cjbC	2.4.2.8
1cjcA	1.18.1.2
1cjxA	1.13.11.27
1ckeA	2.7.4.14
1ckmA	2.7.7.50
1cl1A	4.4.1.8
1cliA	6.3.3.1
1clxA	3.2.1.8
1cmxC	3.1.2.15
1cozA	2.7.7.39
1cp2A	1.18.6.1
1cp9A	3.5.1.11
1cp9B	3.5.1.11
1cpo_	1.11.1.10
1cpy_	3.4.16.5
1cr6B	3.3.2.3
1crkA	2.7.3.2
1cruB	1.1.99.17
1cs1A	4.2.99.9
1cs8A	3.4.22.15
1cseI	3.4.21.62
1csh_	4.1.3.7
1ct9A	6.3.5.4
1cvl_	3.1.1.3
1cvrA	3.4.22.37
1cvuA	1.14.99.1
1cx1A	3.2.1.4
1cydA	1.1.1.184
1cyg_	2.4.1.19
1czaN	2.7.1.1
1czfA	3.2.1.15
1d02B	3.1.21.4
1d0cA	1.14.13.39
1d1gA	1.5.1.3
1d1qB	3.1.3.48
1d1tA	1.1.1.1
1d2tA	3.1.3.2
1d2vA	1.11.1.7
1d2vC	1.11.1.7
1d3cA	2.4.1.19
1d3gA	1.3.3.1
1d3vA	3.5.3.1
1d3yA	5.99.1.3
1d4aA	1.6.99.2
1d4dA	1.3.99.1
1d4oA	1.6.1.1
1d5aA	2.7.7.7
1d5rA	3.1.3.48
1d6jA	2.7.1.25
1d6tA	3.1.26.5
1d7kB	4.1.1.17
1d7uA	4.1.1.64
1d8hA	3.1.3.33
1d8wD	5.3.1.14
1davA	3.2.1.4
1db3A	4.2.1.47
1dbfA	5.4.99.5
1dbtB	4.1.1.23
1dc1A	3.1.21.4
1dciA	4.2.1.17
1dcoA	4.2.1.96
1dctA	2.1.1.37
1dcuA	3.1.3.11
1dd2A	2.1.3.1
1ddgA	1.8.1.2
1ddjA	3.4.21.7
1ddzA	4.2.1.1
1de3A	3.1.27.10
1dekB	2.7.4.13
1df0A	3.4.22.17
1df7A	1.5.1.3
1dfaA	3.6.1.34
1dfoA	2.1.2.1
1dg9A	3.1.3.48
1dgfA	1.11.1.6
1dgsA	6.5.1.2
1di1A	4.1.99.7
1diiA	1.17.99.1
1diiC	1.17.99.1
1din_	3.1.1.45
1dixA	3.1.27.1
1dj0A	4.2.1.70
1dj2A	6.3.4.4
1dj3A	6.3.4.4
1djxA	3.1.4.11
1dkqA	3.1.3.2
1dkuA	2.7.6.1
1dl2A	3.2.1.113
1dl5B	2.1.1.77
1dljA	1.1.1.22
1dmhA	1.13.11.1
1dmlB	2.7.7.7
1dmlC	2.7.7.7
1dmuA	3.1.21.4
1dnlA	1.4.3.5
1dnpA	4.1.99.3
1dofA	4.3.2.2
1dosA	4.1.2.13
1dozA	4.99.1.1
1dp4C	4.6.1.2
1dpgA	1.1.1.49
1dpjA	3.4.23.25
1dpyA	3.1.1.4
1dqaA	1.1.1.34
1dqpA	2.4.2.8
1dquA	4.1.3.1
1dqwA	4.1.1.23
1drw_	1.3.1.26
1dssG	1.2.1.12
1dt0C	1.15.1.1
1dtdA	3.4.15.1
1du2A	2.7.7.7
1dugA	2.5.1.18
1dun_	3.6.1.23
1duvG	2.1.3.3
1dv1B	6.3.4.14
1dwkA	4.3.99.1
1dx4A	3.1.1.7
1dxeA	4.1.2.20
1dxhA	2.1.3.3
1dxjA	3.2.1.14
1dy5A	3.1.27.5
1dy6A	3.5.2.6
1dypA	3.2.1.83
1dyr_	1.5.1.3
1dysA	3.2.1.4
1dywA	5.2.1.8
1dzaB	3.1.27.5
1dzbA	3.2.1.17
1dzfA	2.7.7.6
1dzrA	5.1.3.13
1e0cA	2.8.1.1
1e0tA	2.7.1.40
1e19A	2.7.2.2
1e1hA	3.4.24.69
1e1hB	3.4.24.69
1e1oA	6.1.1.6
1e25A	3.5.2.6
1e2kA	2.7.1.21
1e2tA	2.3.1.118
1e3iB	1.1.1.1
1e43A	3.2.1.1
1e4cP	4.1.2.17
1e4iA	3.2.1.21
1e4mM	3.2.3.1
1e4yA	2.7.4.3
1e51A	4.2.1.24
1e58A	5.4.2.1
1e5eB	4.4.1.11
1e5mA	2.3.1.41
1e5xA	4.2.99.2
1e6bA	2.5.1.18
1e6cA	2.7.1.71
1e6wC	1.1.1.35
1e7wB	1.1.1.253
1e89A	4.2.1.37
1e8gA	1.1.3.38
1e8rA	3.2.1.8
1e8yA	2.7.1.137
1e9gA	3.6.1.1
1e9iD	4.2.1.11
1e9kA	3.1.4.17
1e9zA	3.5.1.5
1ea0A	1.4.1.13
1ea5A	3.1.1.7
1eaf_	2.3.1.12
1eagA	3.4.23.24
1eakC	3.4.24.24
1eb6A	3.4.24.39
1eb7A	1.11.1.5
1ebdA	1.8.1.4
1ebfA	1.1.1.3
1ec7A	4.2.1.40
1eceA	3.2.1.4
1ecfB	2.4.2.14
1ed7A	3.2.1.14
1ed8A	3.1.3.1
1edg_	3.2.1.4
1edqA	3.2.1.14
1edt_	3.2.1.96
1edzA	1.5.1.15
1ee0B	2.3.1.74
1ee6A	4.2.2.2
1eejA	5.3.4.1
1eepB	1.1.1.205
1eexA	4.2.1.28
1eexB	4.2.1.28
1eexG	4.2.1.28
1ef4A	2.7.7.6
1ef8A	4.1.1.41
1efyA	2.4.2.30
1eg2A	2.1.1.72
1eg7B	6.3.4.3
1egdA	1.3.99.3
1egzA	3.2.1.4
1eh9A	3.2.1.1
1ehiA	6.3.2.4
1ehkA	1.9.3.1
1ehkC	1.9.3.1
1ehwB	2.7.4.6
1ehyA	3.3.2.3
1ei1A	5.99.1.3
1ei5A	3.4.11.19
1ei6C	3.11.1.2
1ei9A	3.1.2.22
1eikA	2.7.7.6
1ej2A	2.7.7.1
1ejbA	2.5.1.9
1ejdA	2.5.1.7
1ejiA	2.1.2.1
1ejxA	3.5.1.5
1ejxB	3.5.1.5
1ejxC	3.5.1.5
1ek6A	5.1.3.2
1ekbB	3.4.21.9
1ekeA	3.1.26.4
1ekjG	4.2.1.1
1ekqB	2.7.1.50
1el5A	1.5.3.1
1elt_	3.4.21.36
1elvA	3.4.21.42
1em8A	2.7.7.7
1em8D	2.7.7.7
1enp_	1.3.1.9
1eo9A	1.13.11.3
1eo9B	1.13.11.3
1eokA	3.2.1.96
1eovA	6.1.1.12
1ep0A	5.1.3.13
1ep3A	1.3.3.1
1ep3B	1.3.3.1
1epwA	3.4.24.69
1epxA	4.1.2.13
1eq2A	5.1.3.20
1eq2D	5.1.3.20
1eq9A	3.4.21.1
1eqcA	3.2.1.58
1eqwA	1.15.1.1
1es5A	3.4.16.4
1es9A	3.1.1.47
1eso_	1.15.1.1
1eswA	2.4.1.25
1ethA	3.1.1.3
1euaA	4.1.2.14
1eudA	6.2.1.4
1eudB	6.2.1.4
1euhA	1.2.1.9
1eur_	3.2.1.18
1euwA	3.6.1.23
1euzF	1.4.1.2
1ev7A	3.1.21.4
1evlA	6.1.1.3
1evyA	1.1.1.8
1ew2A	3.1.3.1
1ewnA	3.2.2.21
1ex0A	2.3.2.13
1ex1A	3.2.1.58
1ex7A	2.7.4.8
1ex9A	3.1.1.3
1exnA	3.1.11.3
1eybA	1.13.11.5
1eyeA	2.5.1.15
1eyqA	5.5.1.6
1ez0B	1.2.1.5
1ez4A	1.1.1.27
1ezfC	2.5.1.21
1eziA	2.7.7.43
1ezjA	2.7.7.48
1ezrA	3.2.2.1
1ezxC	3.4.21.4
1f05A	2.2.1.2
1f06A	1.4.1.16
1f0jB	3.1.4.17
1f0xA	1.1.1.28
1f0yA	1.1.1.35
1f1gA	1.15.1.1
1f1sA	4.2.2.1
1f1uB	1.13.11.15
1f1xA	1.13.11.15
1f20A	1.14.13.39
1f28A	2.1.1.45
1f2dA	4.1.99.4
1f2eA	2.5.1.18
1f2jA	4.1.2.13
1f2vA	5.4.1.2
1f3aA	2.5.1.18
1f3yA	3.6.1.17
1f3z_	2.7.1.69
1f52A	6.3.1.2
1f5jA	3.2.1.8
1f5vA	1.6.99.6
1f68A	2.3.1.48
1f6wA	3.1.1.3
1f74A	4.1.3.3
1f75B	2.5.1.31
1f76A	1.3.3.1
1f7dA	3.6.1.23
1f7lA	2.7.8.7
1f7uA	6.1.1.19
1f7zA	3.4.21.4
1f8eA	3.2.1.18
1f8fA	1.1.1.90
1f8mA	4.1.3.1
1f8rA	1.4.3.2
1f8uA	3.1.1.7
1f8yA	2.4.2.6
1f9yA	2.7.6.3
1f9zA	4.4.1.5
1fa0A	2.7.7.19
1fa2A	3.2.1.2
1fbaA	4.1.2.13
1fbtA	3.1.3.46
1fc4A	2.3.1.29
1fcjA	4.2.99.8
1fcqA	3.2.1.35
1fd9A	5.2.1.8
1fdjA	4.1.2.13
1fdpC	3.4.21.46
1fdr_	1.18.1.2
1fe5A	3.1.1.4
1fecB	1.6.4.8
1fehA	1.18.99.1
1ff9A	1.5.1.7
1ffyA	6.1.1.5
1fg7A	2.6.1.9
1fgjA	1.7.3.4
1fgkB	2.7.1.112
1fh9A	3.2.1.91
1fhe_	2.5.1.18
1fhfA	1.11.1.7
1fi2A	1.2.3.4
1fi4A	4.1.1.33
1fiuA	3.1.21.4
1fj2A	3.1.4.39
1fjhA	1.1.1.50
1fkqA	2.4.1.22
1fljA	4.2.1.1
1fmb_	3.4.23.16
1fmcA	1.1.1.159
1fmtA	2.1.2.9
1fo3A	3.2.1.24
1fo8A	2.4.1.101
1fobA	3.2.1.89
1fotA	2.7.1.37
1fp3A	5.1.3.8
1fp6A	1.18.6.1
1fprA	3.1.3.48
1fpzA	3.1.3.48
1fqjC	3.1.4.17
1fr2A	3.1.21.1
1fr2B	3.1.21.1
1frfL	1.18.99.1
1frfS	1.18.99.1
1fs0E	3.6.1.34
1fs0G	3.6.1.34
1fs5A	5.3.1.10
1fsgA	2.4.2.8
1fsu_	3.1.6.12
1ftaD	3.1.3.11
1fthA	2.7.8.7
1ftrA	2.3.1.101
1fuiA	5.3.1.3
1furA	4.2.1.2
1fus_	3.1.27.3
1fvgA	1.8.4.6
1fvqA	3.6.1.36
1fvrB	2.7.1.112
1fw8A	2.7.2.3
1fwxD	1.7.99.6
1fx2A	4.6.1.1
1fx4A	4.6.1.1
1fxoA	2.7.7.24
1fxwF	3.1.1.47
1fxxA	3.1.11.1
1fyc_	2.3.1.12
1fyjA	6.1.1.17
1fztA	5.4.2.1
1fzyA	6.3.2.19
1g0cA	3.2.1.4
1g0dA	2.3.2.13
1g0hA	3.1.3.25
1g0oA	1.1.1.252
1g0sB	3.6.1.13
1g0wA	2.7.3.2
1g12A	3.4.24.20
1g19A	3.4.99.37
1g2aA	3.5.1.31
1g2lA	3.4.21.6
1g2lB	3.4.21.6
1g2oA	2.4.2.1
1g2qA	2.4.2.7
1g2xA	3.1.1.4
1g38A	2.1.1.72
1g3mB	2.8.2.4
1g4iA	3.1.1.4
1g55A	2.1.1.37
1g5aA	2.4.1.4
1g5cF	4.2.1.1
1g5tA	2.5.1.17
1g60B	2.1.1.72
1g66A	3.1.1.6
1g6aA	3.5.2.6
1g6sA	2.5.1.19
1g72A	1.1.99.8
1g72B	1.1.99.8
1g87B	3.2.1.4
1g94A	3.2.1.1
1g99A	2.7.2.1
1g9gA	3.2.1.4
1g9kA	3.4.24.40
1ga6A	3.4.23.37
1ga8A	2.4.1.44
1gadO	1.2.1.12
1gai_	3.2.1.3
1gawB	1.18.1.2
1gaxA	6.1.1.9
1gbg_	3.2.1.73
1gc0C	4.4.1.11
1gc5A	2.7.1.147
1gci_	3.4.21.62
1gcyA	3.2.1.60
1gd6A	3.2.1.17
1gecE	3.4.22.25
1geeA	1.1.1.47
1gegE	1.1.1.5
1gehA	4.1.1.39
1gen_	3.4.24.24
1gesB	1.6.4.2
1gg4A	6.3.2.15
1gg6B	3.4.21.1
1gg6C	3.4.21.1
1ghj_	2.3.1.61
1ghpA	3.5.2.6
1ghsA	3.2.1.39
1gj7B	3.4.21.73
1gjoA	2.7.1.112
1gjxA	1.8.1.4
1gk8G	4.1.1.39
1gk8I	4.1.1.39
1gk9A	3.5.1.11
1gk9B	3.5.1.11
1gkdB	3.4.24.35
1gklA	3.2.1.8
1gkmA	4.3.1.3
1gkpA	3.5.2.2
1gkrA	3.5.2.2
1gkzA	2.7.1.115
1gl0I	3.4.21.1
1gl1J	3.4.21.1
1gm1A	3.1.3.48
1gmyC	3.4.22.1
1gmzB	3.1.1.4
1gnwA	2.5.1.18
1gnxA	3.2.1.21
1gnyA	3.2.1.8
1go3M	2.7.7.6
1go3N	2.7.7.6
1godA	3.1.1.4
1goiB	3.2.1.14
1gojA	3.6.4.4
1gouA	3.1.27.3
1gox_	1.1.3.1
1gp1A	1.11.1.9
1gp7A	3.1.1.4
1gpeA	1.1.3.4
1gpiA	3.2.1.91
1gpl_	3.1.1.3
1gpmB	6.3.5.2
1gppA	3.6.3.14
1gpqB	3.2.1.17
1gpuA	2.2.1.1
1gq2A	1.1.1.40
1gq6B	3.5.3.11
1gq8A	3.1.1.11
1gqiA	3.2.1.139
1gqnA	4.2.1.10
1gqoA	4.2.1.10
1gqvA	3.1.27.5
1gqzA	5.1.1.7
1gr0A	5.5.1.4
1gs0A	2.4.2.30
1gs5A	2.7.2.8
1gsa_	6.3.2.3
1gsoA	6.3.4.13
1gsuA	2.5.1.18
1gteA	1.3.1.2
1gtkA	4.3.1.8
1gtmA	1.4.1.3
1gtuA	2.5.1.18
1gtvA	2.7.4.9
1gtzA	4.2.1.10
1gu3A	3.2.1.4
1gulA	2.5.1.18
1guqB	2.7.7.10
1guzB	1.1.1.37
1gv0A	1.1.1.37
1gv7A	3.1.27.5
1gvfB	4.1.2.40
1gvhA	1.6.99.7
1gvkB	3.4.21.36
1gw0A	1.10.3.2
1gwcA	2.5.1.18
1gweA	1.11.1.6
1gwuA	1.11.1.7
1gx3B	2.3.1.5
1gx5A	2.7.7.48
1gxmB	4.2.2.2
1gxsA	4.1.2.11
1gxsB	4.1.2.11
1gxyA	2.4.2.31
1gy8A	5.1.3.2
1gycA	1.10.3.2
1gygA	3.1.4.3
1gyhD	3.2.1.99
1gytA	3.4.11.1
1gyxA	5.3.2.1
1gz6B	1.1.1.62
1gz7A	3.1.1.3
1gz8A	2.7.1.37
1gzgA	4.2.1.24
1h05A	4.2.1.10
1h09A	3.2.1.17
1h0bA	3.2.1.4
1h0cA	2.6.1.44
1h0pA	5.2.1.8
1h12A	3.2.1.8
1h16A	2.3.1.54
1h1aA	3.2.1.8
1h1nB	3.2.1.4
1h2bB	1.1.1.1
1h3gA	3.2.1.54
1h4gB	3.2.1.8
1h4iA	1.1.99.8
1h4iB	1.1.99.8
1h4pA	3.2.1.58
1h4vB	6.1.1.21
1h4wA	3.4.21.4
1h5qA	1.1.1.138
1h5rB	2.7.7.24
1h5uA	2.4.1.1
1h6dC	1.1.99.28
1h6vA	1.6.4.5
1h6zA	2.7.9.1
1h70A	3.5.3.18
1h72C	2.7.1.39
1h7dA	2.3.1.37
1h7eB	2.7.7.38
1h8dH	3.4.21.5
1h8eA	3.6.1.34
1h8eD	3.6.1.34
1h8eG	3.6.1.34
1h8eH	3.6.1.34
1h8eI	3.6.1.34
1h8gB	3.5.1.28
1hc7A	6.1.1.15
1hcb_	4.2.1.1
1hcuD	3.2.1.113
1hd7A	4.2.99.18
1hdcA	1.1.1.53
1hdhA	3.1.6.1
1hdiA	2.7.2.3
1hdkA	3.1.1.5
1hdoA	1.3.1.24
1he8A	2.7.1.137
1hehC	3.2.1.8
1hfc_	3.4.24.7
1hfeL	1.18.99.1
1hfeS	1.18.99.1
1hfuA	1.10.3.2
1hfx_	2.4.1.22
1hg3A	5.3.1.1
1hgxA	2.4.2.8
1hixB	3.2.1.8
1hj8A	3.4.21.4
1hj9A	3.4.21.4
1hjqA	3.2.1.89
1hjrA	3.1.22.4
1hjsA	3.2.1.89
1hk8A	1.17.4.2
1hkkA	3.2.1.14
1hkxB	2.7.1.123
1hl2A	4.1.3.3
1hl9A	3.2.1.51
1hlgA	3.1.1.3
1hm9A	2.7.7.23
1hn0A	4.2.2.4
1hn4B	3.1.1.4
1hnjA	2.3.1.41
1hnkA	2.3.1.41
1hnnB	2.1.1.28
1ho8A	3.6.1.34
1hplA	3.1.1.3
1hq6A	4.1.1.22
1hqi_	1.14.13.7
1hqkA	2.5.1.9
1hqsA	1.1.1.42
1hqtA	1.1.1.2
1hr6B	3.4.24.64
1hr6C	3.4.24.64
1hrkA	4.99.1.1
1hrtI	3.4.21.5
1hs6A	3.3.2.6
1hskA	1.1.1.158
1ht0A	1.1.1.1
1ht6A	3.2.1.1
1htp_	1.4.4.2
1htqA	6.3.1.2
1hufA	3.1.3.48
1hv9B	2.7.7.23
1hvxA	3.2.1.1
1hvyA	2.1.1.45
1hwmA	3.2.2.22
1hwmB	3.2.2.22
1hwxA	1.4.1.3
1hx0A	3.2.1.1
1hxhA	1.1.1.51
1hy7B	3.4.24.17
1hyeA	1.1.1.27
1hyhC	1.1.1.27
1hyoB	3.7.1.2
1hyvA	2.7.7.49
1hzdB	4.2.1.17
1hzfA	3.4.21.43
1hzmA	3.1.3.48
1hzoA	3.5.2.6
1hzpA	2.3.1.41
1hztA	5.3.3.2
1i0aB	4.3.2.1
1i0dB	3.1.8.1
1i0vA	3.1.27.3
1i0zA	1.1.1.27
1i12A	2.3.1.4
1i19A	1.1.3.6
1i1iP	3.4.24.16
1i1nA	2.1.1.77
1i1qA	4.1.3.27
1i1qB	4.1.3.27
1i1wA	3.2.1.8
1i2sA	3.5.2.6
1i32A	1.2.1.12
1i39A	3.1.26.4
1i40A	3.6.1.1
1i4nA	4.1.1.48
1i50A	2.7.7.6
1i50B	2.7.7.6
1i50C	2.7.7.6
1i50F	2.7.7.6
1i50H	2.7.7.6
1i50J	2.7.7.6
1i50K	2.7.7.6
1i50L	2.7.7.6
1i5eA	2.4.2.9
1i6lA	6.1.1.2
1i6pA	4.2.1.1
1i74A	3.6.1.1
1i76A	3.4.24.34
1i78B	3.4.21.87
1i7dA	5.99.1.2
1i7kA	6.3.2.19
1i7qA	4.1.3.27
1i7qB	4.1.3.27
1i88A	2.3.1.74
1i8aA	3.2.1.8
1i8dC	2.5.1.9
1i8tA	5.4.99.9
1i9sA	3.1.3.33
1ia6A	3.2.1.4
1ia9A	2.7.1.37
1iab_	3.4.24.21
1iajA	2.7.1.37
1iatA	5.3.1.9
1iauA	3.4.21.79
1iayA	4.4.1.14
1ib4A	3.2.1.15
1iba_	2.7.1.69
1ibjA	4.4.1.8
1ibqA	3.4.23.18
1ic6A	3.4.21.64
1icpA	1.3.1.42
1icrA	1.6.99.7
1id0A	2.7.1.37
1id8A	5.4.99.1
1idk_	4.2.2.10
1idpA	4.2.1.94
1idsA	1.15.1.1
1iecB	3.4.21.97
1ifxA	6.3.5.1
1ig0A	2.7.6.2
1ig3A	2.7.6.2
1ig8A	2.7.1.1
1igoA	3.2.1.8
1igrA	2.7.1.112
1igwA	4.1.3.1
1ih7A	2.7.7.7
1ihgA	5.2.1.8
1ihjB	3.1.4.3
1ihoA	6.3.2.1
1ihp_	3.1.3.8
1ihuA	3.6.3.16
1ii2A	4.1.1.32
1iibA	2.7.1.69
1iicA	2.3.1.97
1iijA	2.7.1.112
1iizA	3.2.1.17
1ijlA	3.1.1.4
1ik3A	1.13.11.12
1ik9A	6.5.1.1
1iktA	1.1.1.62
1iloA	1.8.4.8
1im4A	2.7.7.7
1im5A	3.5.1.19
1imoA	6.5.1.1
1inlC	2.5.1.16
1io2A	3.1.26.4
1iodA	3.4.21.6
1iodB	3.4.21.6
1iofA	3.4.19.3
1iomA	4.1.3.7
1iow_	6.3.2.4
1iq0A	6.1.1.19
1iq6A	4.2.1.17
1iq8A	2.4.2.29
1iqqA	3.1.27.1
1iqrA	4.1.99.3
1ir3A	2.7.1.112
1irxA	6.1.1.6
1is2A	1.3.3.6
1is8A	3.5.4.16
1isiA	3.2.2.5
1ispA	3.1.1.3
1istA	5.2.1.8
1itkB	1.11.1.6
1itoA	3.4.22.1
1ituA	3.4.13.19
1itvA	3.4.24.35
1itwA	1.1.1.42
1itxA	3.2.1.14
1itzA	2.2.1.1
1iu4A	2.3.2.13
1iu8A	3.4.19.3
1iuqA	2.3.1.15
1iv3A	4.6.1.12
1iv8A	5.4.99.15
1ivhA	1.3.99.10
1ivmA	3.2.1.17
1ivyB	3.4.16.5
1iw0A	1.14.99.3
1iw7A	2.7.7.6
1iw7C	2.7.7.6
1iw7D	2.7.7.6
1iw7E	2.7.7.6
1iw7F	2.7.7.6
1iwcA	3.6.3.10
1iweA	6.3.4.4
1iwpA	4.2.1.30
1iwpB	4.2.1.30
1iwpG	4.2.1.30
1ix5A	5.2.1.8
1ix9A	1.15.1.1
1iy9A	2.5.1.16
1iyeA	2.6.1.42
1iyfA	6.3.2.19
1iyhA	5.3.99.2
1iykA	2.3.1.97
1iynA	1.11.1.11
1iysA	3.5.2.6
1iyu_	2.3.1.12
1iyxA	4.2.1.11
1iz0A	1.6.5.5
1j02A	1.14.99.3
1j09A	6.1.1.17
1j0aA	4.1.99.4
1j0hA	3.2.1.135
1j0mA	4.2.2.12
1j0wA	2.7.1.112
1j0xO	1.2.1.12
1j1bA	2.7.1.37
1j1iA	3.7.1.8
1j1qA	3.2.2.22
1j1tA	4.2.2.3
1j1uA	6.1.1.1
1j2gA	1.7.3.3
1j2pA	3.4.25.1
1j2qH	3.4.25.1
1j2yA	4.2.1.10
1j2zA	2.3.1.129
1j32A	2.6.1.1
1j34A	3.4.21.22
1j34B	3.4.21.22
1j36A	3.4.15.1
1j3gA	3.5.1.28
1j3nA	2.3.1.41
1j3qA	5.3.1.9
1j3uA	4.3.1.1
1j4aD	1.1.1.28
1j54A	2.7.7.7
1j5sB	5.3.1.12
1j5wB	6.1.1.14
1j6uA	6.3.2.8
1j71A	3.4.23.24
1j77A	1.14.99.3
1j79A	3.5.2.3
1j7dA	6.3.2.19
1j7dB	6.3.2.19
1j7jA	2.4.2.8
1j7lA	2.7.1.95
1j83A	3.2.1.4
1j8uA	1.14.16.1
1j93A	4.1.1.37
1j96A	1.1.1.213
1j99A	2.8.2.2
1ja1A	1.6.2.4
1jadA	3.1.4.11
1jae_	3.2.1.1
1jagA	2.7.1.113
1jakA	3.2.1.52
1jasA	6.3.2.19
1jatA	6.3.2.19
1jb9A	1.18.1.2
1jbaA	4.6.1.2
1jbqA	4.2.1.22
1jbwA	6.3.2.17
1jc4B	5.1.99.1
1jcnA	1.1.1.205
1jd0B	4.2.1.1
1jdrA	1.11.1.5
1jdw_	2.1.4.1
1je0A	2.4.2.28
1jehA	1.8.1.4
1jf9A	4.4.1.16
1jfbA	1.7.99.7
1jflA	5.1.1.13
1jfxA	3.2.1.17
1jfzB	3.1.26.3
1jg1A	2.1.1.77
1jh3A	6.1.1.1
1jhdA	2.7.7.4
1jhfA	3.4.21.88
1ji1A	3.2.1.1
1ji2A	3.2.1.135
1jiaA	3.1.1.4
1jilA	6.1.1.1
1jixA	2.4.1.27
1jjfA	3.2.1.8
1jjiA	3.1.1.1
1jjtA	3.5.2.6
1jjvA	2.7.1.24
1jk0A	1.17.4.1
1jk0B	1.17.4.1
1jk3A	3.4.24.65
1jk7A	3.1.3.16
1jkxA	2.1.2.2
1jl0A	4.1.1.50
1jl1A	3.1.26.4
1jl2D	3.1.26.4
1jlnA	3.1.3.48
1jltA	3.1.1.4
1jltB	3.1.1.4
1jlvA	2.5.1.18
1jlwA	2.5.1.18
1jm6B	2.7.1.99
1jmsA	2.7.7.31
1jnrA	1.8.99.2
1jnrB	1.8.99.2
1jntA	5.2.1.8
1jofA	5.5.1.5
1jpzB	1.14.14.1
1jq4A	1.14.13.25
1jq5A	1.1.1.6
1jq6A	3.4.21.97
1jqbA	1.1.1.2
1jqeA	2.1.1.8
1jqgA	3.4.17.1
1jqiA	1.3.99.2
1jqkA	1.2.99.2
1jqlB	2.7.7.7
1jqnA	4.1.1.31
1jqoA	4.1.1.31
1jqpA	3.4.14.1
1jr1A	1.1.1.205
1jr1B	1.1.1.205
1jr2A	4.2.1.75
1jr6A	3.4.21.98
1jr9A	1.15.1.1
1jroA	1.1.1.204
1jroB	1.1.1.204
1js3A	4.1.1.28
1jscA	4.1.3.18
1jsf_	3.2.1.17
1jswA	4.3.1.1
1jtvA	1.1.1.62
1ju2A	4.1.2.10
1ju5A	2.7.1.112
1jubA	1.3.3.1
1jug_	3.2.1.17
1juhD	1.13.11.24
1juvA	1.5.1.3
1jvbA	1.1.1.1
1jvwA	5.2.1.8
1jw7A	1.3.1.9
1jwoA	2.7.1.112
1jwqA	3.5.1.28
1jx4A	2.7.7.7
1jxhA	2.7.4.7
1jymA	3.5.1.31
1jysA	3.2.2.9
1jz8A	3.2.1.23
1k04A	2.7.1.112
1k07A	3.5.2.6
1k0iA	1.14.13.2
1k0wA	5.1.3.4
1k1xB	2.4.1.25
1k20A	3.6.1.1
1k23A	3.6.1.1
1k28A	3.2.1.17
1k2pA	2.7.1.112
1k2wA	1.1.1.14
1k2xA	3.5.1.1
1k2xB	3.5.1.1
1k38B	3.5.2.6
1k3bA	3.4.14.1
1k3bB	3.4.14.1
1k3bC	3.4.14.1
1k3iA	1.1.3.9
1k3tA	1.2.1.12
1k3yA	2.5.1.18
1k42A	3.2.1.8
1k44A	2.7.4.6
1k47A	2.7.4.2
1k4mA	2.7.7.18
1k4tA	5.99.1.2
1k4yA	3.1.1.1
1k55A	3.5.2.6
1k5cA	3.2.1.15
1k6dA	2.8.3.8
1k6wA	3.5.4.1
1k7hA	3.1.3.1
1k7wD	4.3.2.1
1k82A	3.2.2.23
1k83I	2.7.7.6
1k85A	3.2.1.14
1k87A	1.5.99.8
1k8qA	3.1.1.3
1k8tA	4.6.1.1
1k8wA	4.2.1.70
1k92A	6.3.4.5
1ka1A	3.1.3.7
1kaeA	1.1.1.23
1kagB	2.7.1.71
1kamD	2.7.7.18
1kas_	2.3.1.41
1kb9A	1.10.2.2
1kb9B	1.10.2.2
1kb9C	1.10.2.2
1kb9D	1.10.2.2
1kb9E	1.10.2.2
1kb9F	1.10.2.2
1kb9G	1.10.2.2
1kb9H	1.10.2.2
1kb9I	1.10.2.2
1kbiB	1.1.2.3
1kblA	2.7.9.1
1kc2A	2.7.1.112
1kcw_	1.16.3.1
1kczA	4.3.1.2
1kdqA	3.4.21.1
1kdqB	3.4.21.1
1kekA	1.2.7.1
1keqA	4.2.1.1
1kewA	4.2.1.46
1kezA	2.3.1.94
1kf6A	1.3.99.1
1kf6B	1.3.99.1
1kfiA	5.4.2.2
1kfwA	3.2.1.14
1khbA	4.1.1.32
1khcA	2.1.1.37
1khdA	2.4.2.18
1khqA	3.4.22.2
1khtB	2.7.4.3
1khvB	2.7.7.48
1ki0A	3.4.21.7
1ki9A	2.7.4.3
1kicA	3.2.2.1
1kigH	3.4.21.6
1kigL	3.4.21.6
1kijA	5.99.1.3
1kikA	2.7.1.112
1kiyA	4.1.99.6
1kkcX	1.15.1.1
1kkhA	2.7.1.36
1kkoA	4.3.1.2
1kktA	3.2.1.113
1kl1A	2.1.2.1
1kl7A	4.2.99.2
1kliH	3.4.21.21
1kliL	3.4.21.21
1km4A	4.1.1.23
1kmmA	6.1.1.21
1kmvA	1.5.1.3
1kn6A	3.4.21.93
1knmA	3.2.1.8
1knqA	2.7.1.12
1knvA	3.1.21.4
1knwA	4.1.1.20
1ko3A	3.5.2.6
1kolA	1.2.1.46
1kopA	4.2.1.1
1korA	6.3.4.5
1kp0A	3.5.3.3
1kpgA	2.1.1.79
1kpiA	2.1.1.79
1kqfA	1.2.1.2
1kqfB	1.2.1.2
1kqfC	1.2.1.2
1kqkA	3.6.3.4
1kqnB	2.7.7.1
1kqpA	6.3.5.1
1krhA	1.18.1.3
1krn_	3.4.21.7
1krrA	2.3.1.18
1krt_	6.1.1.6
1ks5A	3.2.1.4
1ks8A	3.2.1.4
1ks9A	1.1.1.169
1ksgB	3.1.4.17
1kshA	3.1.4.17
1kshB	3.1.4.17
1ksiA	1.4.3.6
1kskA	4.2.1.70
1kt0A	5.2.1.8
1ktaA	2.6.1.42
1ktbA	3.2.1.49
1ktgA	3.6.1.17
1ktzA	2.7.1.37
1ku0B	3.1.1.3
1kufA	3.4.24.44
1kutA	6.3.2.6
1kv3A	2.3.2.13
1kv5A	5.3.1.1
1kviA	3.6.3.4
1kvkA	2.7.1.36
1kw3B	1.13.11.39
1kwfA	3.2.1.4
1kwgA	3.2.1.23
1kwmA	3.4.17.2
1kxrA	3.4.22.17
1kyaA	1.10.3.2
1kyzE	2.1.1.68
1kz1A	2.5.1.9
1kzhB	2.7.1.90
1kzlA	2.5.1.9
1kznA	5.99.1.3
1l0lI	1.10.2.2
1l0lK	1.10.2.2
1l0wA	6.1.1.12
1l1dA	1.8.4.5
1l1eA	2.1.1.79
1l1lA	1.17.4.2
1l1nA	3.4.22.28
1l1pA	5.2.1.8
1l1qA	2.4.2.7
1l1yA	3.2.1.4
1l2lA	2.7.1.2
1l2pA	3.6.3.34
1l2uB	4.1.1.23
1l4uA	2.7.1.71
1l5jA	4.2.1.3
1l5oA	2.4.2.21
1l5sB	2.4.1.1
1l5wA	2.4.1.1
1l6eA	2.7.1.37
1l6sA	4.2.1.24
1l7aA	3.1.1.41
1l7bA	6.5.1.2
1l7dD	1.6.1.1
1l7mA	3.1.3.3
1l8aA	1.2.4.1
1l8fA	3.2.1.4
1l8kA	3.1.3.48
1l8nA	3.2.1.139
1l9kA	2.7.7.48
1l9xD	3.4.19.9
1lam_	3.4.11.1
1larA	3.1.3.48
1lba_	3.5.1.28
1lbqB	4.99.1.1
1lbu_	3.4.17.8
1lc0A	1.3.1.24
1lci_	1.13.12.7
1ldnA	1.1.1.27
1le6A	3.1.1.4
1lehA	1.4.1.9
1lf2A	3.4.23.39
1lf6A	3.2.1.3
1lfwA	3.4.13.3
1lgyA	3.1.1.3
1lh0B	2.4.2.10
1lhpA	2.7.1.35
1li4A	3.3.1.1
1li5A	6.1.1.16
1liiA	2.7.1.20
1liuA	2.7.1.40
1lj8A	1.1.1.67
1lk5A	5.3.1.6
1lk9A	4.4.1.4
1lkdA	1.13.11.39
1ll2A	2.4.1.186
1ll7A	3.2.1.14
1ll8A	2.7.1.37
1lldA	1.1.1.27
1llfA	3.1.1.3
1lluA	1.1.1.1
1lm4A	3.5.1.88
1lm6A	3.5.1.88
1lmeA	3.5.1.88
1lml_	3.4.24.36
1lmq_	3.2.1.17
1lmzA	3.2.2.20
1lniA	3.1.27.3
1lnsA	3.4.14.11
1lo7A	3.1.2.23
1lopA	5.2.1.8
1lox_	1.13.11.33
1lp8A	3.2.2.22
1lpbA	3.1.1.3
1lpbB	3.1.1.3
1lpfA	1.8.1.4
1lqyA	3.5.1.88
1lrwA	1.1.99.8
1lrwB	1.1.99.8
1ls6A	2.8.2.1
1lt7A	2.1.1.5
1lt8B	2.1.1.5
1ltkC	2.7.2.3
1ltoA	3.4.21.59
1ltzA	1.14.16.1
1luaA	1.5.1.5
1lucA	1.14.14.3
1lucB	1.14.14.3
1lufA	2.7.1.112
1lugA	4.2.1.1
1lunA	2.7.1.112
1lurA	5.1.3.3
1lvgA	2.7.4.8
1lvl_	1.8.1.4
1lvwB	2.7.7.24
1lw3A	3.1.3.64
1lw6E	3.4.21.62
1lwbA	3.1.1.4
1lwdA	1.1.1.42
1lwjA	2.4.1.25
1lx7B	2.4.2.3
1lxa_	2.3.1.129
1ly1A	2.7.1.78
1lybA	3.4.23.5
1lybB	3.4.23.5
1lycA	1.11.1.7
1lyvA	3.1.3.48
1m07A	3.1.27.5
1m0dA	3.1.21.2
1m0sA	5.3.1.6
1m0uA	2.5.1.18
1m0wA	6.3.2.3
1m14A	2.7.1.112
1m1nA	1.18.6.1
1m1nB	1.18.6.1
1m2tA	3.2.2.22
1m2xA	3.5.2.6
1m32B	2.6.1.37
1m3kA	2.3.1.9
1m3uA	2.1.2.11
1m40A	3.5.2.6
1m4lA	3.4.17.1
1m4wA	3.2.1.8
1m53A	5.4.99.11
1m56A	1.9.3.1
1m56B	1.9.3.1
1m56C	1.9.3.1
1m56D	1.9.3.1
1m5hA	2.3.1.101
1m5sA	2.3.1.101
1m5yD	5.2.1.8
1m61A	2.7.1.112
1m6bA	2.7.1.112
1m6dA	3.4.22.41
1m6hA	1.1.1.1
1m6jA	5.3.1.1
1m6kA	3.5.2.6
1m6sD	4.1.2.5
1m72C	3.4.22.36
1m73E	2.4.2.1
1m7gD	2.7.1.25
1m7sA	1.11.1.6
1m7vA	1.14.13.39
1m7xB	2.4.1.18
1m7yA	4.4.1.14
1m85A	1.11.1.6
1m8pA	2.7.7.4
1m8rA	3.1.1.4
1m8tA	3.1.1.4
1ma1A	1.15.1.1
1mai_	3.1.4.11
1mb4A	1.2.1.11
1mbyA	2.7.1.37
1mc0A	3.1.4.35
1mc3A	2.7.7.24
1md8A	3.4.21.41
1mdaH	1.4.99.3
1mdaL	1.4.99.3
1mdl_	5.1.2.2
1mdwA	3.4.22.17
1me8A	1.1.1.205
1meeA	3.4.21.14
1mek_	5.3.4.1
1meoA	2.1.2.2
1mfmA	1.15.1.1
1mfoA	3.5.2.6
1mg5A	1.1.1.1
1mgrA	3.1.27.3
1mgtA	2.1.1.63
1mh8A	3.1.1.4
1mhmA	4.1.1.50
1mhmB	4.1.1.50
1mhyB	1.14.13.25
1mhyD	1.14.13.25
1mhyG	1.14.13.25
1mi3A	1.1.1.21
1mj3A	4.2.1.17
1mj4A	1.8.3.1
1mj5A	3.8.1.5
1mjfA	2.5.1.16
1mjtB	1.14.13.39
1mkaA	4.2.1.60
1mkhA	6.1.1.10
1mkiA	3.5.1.2
1ml4A	2.1.3.2
1ml9A	2.1.1.43
1mldA	1.1.1.37
1mlwA	1.14.16.4
1mmq_	3.4.24.23
1mn2_	1.11.1.13
1mngA	1.15.1.1
1mo0A	5.3.1.1
1mo8A	3.6.3.9
1moq_	2.6.1.16
1moxA	2.7.1.112
1mp8A	2.7.1.112
1mpgA	3.2.2.21
1mpxA	3.1.1.43
1mpyA	1.13.11.2
1mq0A	3.5.4.5
1mqbB	2.7.1.112
1mqeA	3.6.1.13
1mqoA	3.5.2.6
1ms9A	3.2.1.18
1msk_	2.1.1.13
1mswD	2.7.7.6
1mtyB	1.14.13.25
1mtyD	1.14.13.25
1mtyG	1.14.13.25
1mtzA	3.4.11.5
1mu2B	2.7.7.49
1mu5A	5.99.1.3
1mucA	5.5.1.1
1mumA	4.1.3.30
1muwA	5.3.1.5
1mv8A	1.1.1.132
1mveA	3.2.1.73
1mvlA	4.1.1.36
1mw4A	2.7.1.112
1mw9X	5.99.1.2
1mwvA	1.11.1.6
1mx1A	3.1.1.1
1mxgA	3.2.1.1
1mxrA	1.17.4.1
1mxsA	4.1.2.14
1my6A	1.15.1.1
1mzhA	4.1.2.4
1mzjA	2.3.1.41
1mzkA	3.1.3.16
1mzvA	2.4.2.7
1mzyA	1.7.99.3
1n08B	2.7.1.26
1n13B	4.1.1.19
1n13C	4.1.1.19
1n16B	2.7.3.2
1n1bB	5.5.1.8
1n1tA	3.2.1.18
1n1xA	3.1.27.5
1n28A	3.1.1.4
1n2aB	2.5.1.18
1n2eB	6.3.2.1
1n2sA	1.1.1.133
1n3lA	6.1.1.1
1n45A	1.14.99.3
1n4tA	3.1.4.37
1n4wA	1.1.3.6
1n5dA	1.1.1.53
1n5gA	2.7.7.7
1n5mA	3.1.1.7
1n5nA	3.5.1.88
1n62B	1.2.99.2
1n62C	1.2.99.2
1n62D	1.2.99.2
1n72A	2.3.1.48
1n7hB	4.2.1.47
1n7kA	4.1.2.4
1n7oA	4.2.2.1
1n82A	3.2.1.8
1n8fA	4.1.2.15
1n8iA	4.1.3.2
1n8kA	1.1.1.1
1n8lA	2.3.1.85
1n8nA	3.1.3.2
1n8pA	4.4.1.1
1n8zC	2.7.1.112
1n9bA	3.5.2.6
1n9eA	1.4.3.13
1na6B	3.1.21.4
1na7A	2.7.1.37
1nb2A	2.7.4.6
1nb9A	2.7.1.26
1nbaA	3.5.1.59
1nbfE	3.1.2.15
1nbuB	4.1.2.25
1ncbH	3.2.1.18
1ncbL	3.2.1.18
1nd4A	2.7.1.95
1nd6B	3.1.3.2
1ndh_	1.6.2.2
1ndsA	1.7.99.3
1ndyA	3.5.4.4
1ne7A	3.5.99.6
1nekA	1.3.99.1
1nekB	1.3.99.1
1neyA	5.3.1.1
1nf9A	3.3.2.1
1nfbA	1.1.1.205
1nffA	1.1.1.53
1nfgA	3.5.2.2
1nh0A	3.4.23.16
1nh8A	2.4.2.17
1nhcA	3.2.1.15
1nhkR	2.7.4.6
1ni4A	1.2.4.1
1ni4B	1.2.4.1
1nif_	1.7.99.3
1nioA	3.2.2.22
1nirA	1.9.3.2
1nj1A	6.1.1.15
1njgB	2.7.7.7
1nkiA	2.5.1.18
1nksA	2.7.4.3
1nlnA	3.4.22.39
1nm2A	2.3.1.39
1nm8A	2.3.1.7
1nn4D	5.3.1.6
1nn5A	2.7.4.9
1nn6A	3.4.21.39
1nni1	1.7.1.6
1nnlA	3.1.3.3
1nnsA	3.5.1.1
1nocA	1.14.13.39
1nofA	3.2.1.8
1nonA	2.4.2.9
1nos_	1.14.13.39
1nowA	3.2.1.52
1nox_	1.6.99.3
1nozA	2.7.7.7
1np3A	1.1.1.86
1npc_	3.4.24.27
1npk_	2.7.4.6
1nq6A	3.2.1.8
1nqcA	3.4.22.27
1nqjA	3.4.24.3
1nqzA	3.6.1.9
1nr6A	1.14.14.1
1nrzA	2.7.1.69
1nscA	3.2.1.18
1nsj_	5.3.1.24
1nsnH	3.1.31.1
1nsqA	2.7.4.6
1nswA	1.8.1.9
1nszA	5.1.3.3
1nt4A	3.1.3.10
1ntgA	6.1.1.1
1nu5A	5.5.1.7
1nueA	2.7.4.6
1nulA	2.4.2.22
1nuyA	3.1.3.11
1nvmB	1.2.1.10
1nvtA	1.1.1.25
1nw1B	2.7.1.32
1nwaA	1.8.4.6
1nwwB	3.3.2.8
1nx9A	3.1.1.43
1nxcA	3.2.1.113
1nxmA	5.1.3.13
1nyrA	6.1.1.3
1nytD	1.1.1.25
1nz0C	3.1.26.5
1nziB	3.4.21.42
1nzoA	3.4.16.4
1nzyB	3.8.1.6
1o04A	1.2.1.3
1o08A	5.4.2.6
1o0sB	1.1.1.38
1o0wA	3.1.26.3
1o0xA	3.4.11.18
1o0yA	4.1.2.4
1o12A	3.5.1.25
1o17B	2.4.2.18
1o1wA	3.1.26.4
1o20A	1.2.1.41
1o2dB	1.1.1.1
1o4rA	2.7.1.112
1o4sA	2.6.1.1
1o4vA	4.1.1.21
1o4yA	3.2.1.81
1o4zA	3.2.1.81
1o59A	3.5.3.4
1o5iA	1.1.1.100
1o5kA	4.2.1.52
1o5oB	2.4.2.9
1o5xA	5.3.1.1
1o60A	2.5.1.55
1o63B	2.4.2.17
1o6bA	2.7.7.3
1o6cB	5.1.3.14
1o6eB	3.4.21.97
1o6xA	3.4.17.15
1o6yA	2.7.1.37
1o6zA	1.1.1.37
1o7dA	3.2.1.24
1o7dB	3.2.1.24
1o7dC	3.2.1.24
1o7dD	3.2.1.24
1o7dE	3.2.1.24
1o7eA	3.5.2.6
1o7jA	3.5.1.1
1o7nA	1.14.12.12
1o7nB	1.14.12.12
1o7qA	2.4.1.151
1o7xA	4.1.3.7
1o88A	4.2.2.2
1o8bA	5.3.1.6
1o98A	5.4.2.1
1o9iA	1.11.1.6
1o9jA	1.2.1.3
1oa2A	3.2.1.4
1oa4A	3.2.1.4
1oaa_	1.1.1.153
1oacA	1.4.3.6
1oafA	1.11.1.11
1oahB	1.7.2.2
1oalA	1.15.1.1
1oaoA	1.2.99.2
1obbB	3.2.1.20
1obdA	6.3.2.6
1obfO	1.2.1.12
1obr_	3.4.17.18
1oc2B	4.2.1.46
1oc7A	3.2.1.91
1ocvA	5.3.3.1
1ocxA	2.3.1.79
1od6A	2.7.7.3
1odkA	2.4.2.28
1odmA	1.21.3.1
1odzA	3.2.1.78
1oe0A	2.7.1.145
1oe8A	2.5.1.18
1oepA	4.2.1.11
1oewA	3.4.23.22
1of8B	4.1.2.15
1ofdA	1.4.7.1
1oflA	4.2.2.4
1ofpA	4.1.2.15
1ogiA	1.18.1.2
1oglA	3.6.1.23
1ogoX	3.2.1.11
1ogpA	1.8.3.1
1ogsA	3.2.1.45
1oh0A	5.3.3.1
1ohhG	3.6.1.34
1ohlA	4.2.1.24
1ohvA	2.6.1.19
1ohzB	3.2.1.8
1oi2A	2.7.1.29
1oi7A	6.2.1.5
1oiqA	2.7.1.37
1ois_	5.99.1.2
1oiuC	2.7.1.37
1oj4A	2.7.1.148
1ojjA	3.2.1.4
1ojrA	4.1.2.19
1ojuA	1.1.1.37
1ojxA	4.1.2.13
1ok7A	2.7.7.7
1okbA	3.2.2.3
1okgA	2.8.1.2
1oktA	2.5.1.18
1olpD	3.1.4.3
1olrA	3.2.1.4
1om1A	2.7.1.37
1om2A	1.2.1.3
1om4B	1.14.13.39
1omoA	1.4.1.1
1omwA	2.7.1.126
1on3A	2.1.3.1
1onfA	1.8.1.7
1onkA	3.2.2.22
1onrA	2.2.1.2
1ooeA	1.6.99.7
1ooyA	2.8.3.5
1op9A	3.2.1.17
1opjA	2.7.1.112
1opzA	3.6.3.4
1oq9A	1.14.19.2
1oqkA	3.1.26.5
1or8A	2.1.1.125
1oreA	2.4.2.7
1orfA	3.4.21.78
1orvA	3.4.14.5
1os8A	3.4.21.4
1otjA	1.14.11.17
1ou0C	5.4.1.2
1ovmA	4.1.1.74
1owcA	4.1.3.7
1owlA	4.1.99.3
1owsA	3.1.1.4
1owsB	3.1.1.4
1ox0A	2.3.1.41
1oy0A	2.1.2.11
1oy5A	2.1.1.31
1oygA	2.4.1.10
1oyjB	2.5.1.18
1oysA	2.7.7.56
1oyuA	3.2.1.17
1oz6A	3.1.1.4
1ozhA	4.1.3.18
1oztJ	1.15.1.1
1ozuB	1.15.1.1
1ozyA	3.1.1.4
1p0fA	1.1.1.2
1p0iA	3.1.1.8
1p0kA	5.3.3.2
1p0yC	2.1.1.127
1p15A	3.1.3.48
1p16B	2.7.7.50
1p1cA	2.1.1.2
1p1jA	5.5.1.4
1p1vB	1.15.1.1
1p1xA	4.1.2.4
1p2cE	3.2.1.17
1p33A	1.1.1.253
1p36A	3.2.1.17
1p3dB	6.3.2.8
1p3jA	2.7.4.3
1p43A	4.2.1.11
1p49A	3.1.6.2
1p4kA	3.5.1.26
1p4oA	2.7.1.112
1p4sA	2.7.4.3
1p5dX	5.4.2.8
1p5jA	4.3.1.17
1p5zB	2.7.1.74
1p6oA	3.5.4.1
1p6xB	2.7.1.21
1p77A	1.1.1.25
1p7gA	1.15.1.1
1p7oA	3.1.1.4
1p7tA	2.3.3.9
1p80A	1.11.6.1
1p8aA	3.1.3.48
1p8jH	3.4.21.75
1p91B	2.1.1.51
1p9bA	6.3.4.4
1p9eA	3.1.8.1
1p9lA	1.3.1.26
1p9oB	6.3.2.5
1p9pA	2.1.1.31
1p9yA	5.2.1.8
1pa1A	3.1.3.48
1pa2A	1.11.1.7
1pb1A	1.1.1.42
1pbyA	1.4.99.3
1pca_	3.4.12.2
1pdo_	2.7.1.69
1pdz_	4.2.1.11
1pe1A	4.1.2.16
1pe9A	4.2.2.2
1peh_	2.7.7.15
1peqA	1.17.4.1
1pfd_	1.7.7.2
1pffA	4.4.1.11
1pfkA	2.7.1.11
1pfvA	6.1.1.10
1pfxC	3.4.21.22
1pg4A	6.2.1.1
1pg5A	2.1.3.2
1pgjA	1.1.1.44
1pgtA	2.5.1.18
1phk_	2.7.1.38
1phwA	2.5.1.55
1pi4A	3.5.2.6
1pieA	2.7.1.6
1pinA	5.2.1.8
1pixA	4.1.1.70
1pj3A	1.1.1.39
1pj5A	1.5.3.10
1pjaA	3.1.2.22
1pjcA	1.4.1.1
1pjhC	5.3.3.8
1pjxA	3.1.8.2
1pjzA	2.1.1.67
1pk9A	2.4.2.1
1pklD	2.7.1.40
1pl3A	1.1.99.18
1pl4B	1.15.1.1
1pl8A	1.1.1.14
1pmhX	3.2.1.78
1pmi_	5.3.1.8
1pmlC	3.4.21.68
1pmmA	4.1.1.15
1pmr_	2.3.1.61
1pmt_	2.5.1.18
1pn0A	1.14.13.7
1pn9A	2.5.1.18
1pnoA	1.6.1.2
1po5A	1.14.14.1
1poa_	3.1.1.4
1poc_	3.1.1.4
1poxA	1.2.3.3
1pp2L	3.1.1.4
1ppjA	1.10.2.2
1ppjB	1.10.2.2
1ppjC	1.10.2.2
1ppjD	1.10.2.2
1ppjF	1.10.2.2
1ppjG	1.10.2.2
1ppjH	1.10.2.2
1ppjI	1.10.2.2
1ppjW	1.10.2.2
1ppo_	3.4.22.30
1pq2A	1.14.14.1
1pq3A	3.5.3.1
1pq7A	3.4.21.4
1pqhB	4.1.1.11
1pquA	1.2.1.11
1pr9A	1.1.1.10
1ps1A	4.6.1.5
1ps9A	1.3.1.34
1ptmA	1.1.1.262
1pv8B	4.2.1.24
1pv9A	3.4.13.9
1pvgA	5.99.1.3
1pvvA	2.1.3.3
1pvxA	3.2.1.8
1pwgA	3.4.16.4
1pwhA	4.3.1.17
1pxtA	2.3.1.16
1pylA	3.1.4.8
1pytA	3.4.17.1
1pyvA	3.6.3.14
1pzgA	1.1.1.27
1pzmA	2.4.2.8
1pzqA	2.3.1.94
1pzrA	2.3.1.94
1pzsA	1.15.1.1
1pztA	2.4.1.90
1pzvA	6.3.2.19
1q0eA	1.15.1.1
1q0gA	1.15.1.1
1q0pA	3.4.21.47
1q0qA	1.1.1.267
1q0sA	2.1.1.72
1q16A	1.7.99.4
1q16B	1.7.99.4
1q16C	1.7.99.4
1q18A	2.7.1.2
1q1cA	5.2.1.8
1q1gA	2.4.2.1
1q1lB	4.2.3.5
1q23C	2.3.1.28
1q2bA	3.2.1.91
1q33A	3.6.1.13
1q34A	6.3.2.19
1q3aB	3.4.24.22
1q3iA	3.6.3.9
1q3qA	3.6.4.9
1q3tA	2.7.4.14
1q45A	1.3.1.42
1q4gA	1.14.99.1
1q4uB	3.1.2.23
1q52A	4.1.3.36
1q5nA	5.5.1.2
1q5qA	3.4.25.1
1q6hA	5.2.1.8
1q6xA	2.3.1.6
1q79A	2.7.7.19
1q7bA	1.1.1.100
1q7lA	3.5.1.14
1q7lD	3.5.1.14
1q8aA	2.1.1.13
1q8fA	3.2.2.8
1q8iA	2.7.7.7
1q92A	3.1.3.5
1q9iA	1.3.99.1
1qamA	2.1.1.48
1qapA	2.4.2.19
1qazA	3.5.1.45
1qb0A	3.1.3.48
1qcqA	6.3.2.19
1qcxA	4.2.2.10
1qczA	4.1.1.21
1qd1A	2.1.2.5
1qd6C	3.1.1.32
1qdlA	4.1.3.27
1qdlB	4.1.3.27
1qdmA	3.4.23.40
1qe0A	6.1.1.21
1qe0B	6.1.1.21
1qe5A	2.4.2.1
1qezA	3.6.1.1
1qf5A	6.3.4.4
1qf8B	2.7.1.37
1qf9A	2.7.4.14
1qfnA	1.17.4.1
1qfxB	3.1.3.8
1qfzB	1.18.1.2
1qgdA	2.2.1.1
1qgiA	3.2.1.132
1qgnA	4.2.99.9
1qh4A	2.7.3.2
1qh5A	3.1.2.6
1qh8A	1.18.6.1
1qh8B	1.18.6.1
1qhfA	5.4.2.1
1qhkA	3.1.26.4
1qhoA	3.2.1.133
1qhtA	2.7.7.7
1qhwA	3.1.3.2
1qi7A	3.2.2.22
1qi9B	1.11.1.10
[truncated: 779 more rows]
