# Supplementary material for: De-Orphaning the Structural Proteome through Reciprocal Comparison of Evolutionarily Important Structural Features
Source: PLoS One. 2008 May 7;3(5):e2136. doi: 10.1371/journal.pone.0002136 (PMC2362850; doi:10.1371/journal.pone.0002136)
Supplement: Dataset S3 — Comprises 49 annotated enzymes chosen randomly from the PSI that do not overlap with the Training Set. (0.00 MB TXT) [file pone.0002136.s003.txt]

PDB ID	EC number
1ej2A	2.7.7.1
1fi4A	4.1.1.33
1iy9A	2.5.1.16
1kagA	2.7.1.71
1kmjA	4.4.1.16
1kmkA	4.4.1.16
1kutA	6.3.2.6
1m0tA	6.3.2.3
1nni1	1.7.1.6
1nvtA	1.1.1.25
1nxcA	3.2.1.113
1o0xA	3.4.11.18
1o59A	3.5.3.4
1o8bA	5.3.1.6
1ooeA	1.6.99.7
1ou0A	5.4.1.2
1p91A	2.1.1.51
1pzvA	6.3.2.19
1r1dA	3.1.1.1
1spxA	1.1.1.47
1tufA	4.1.1.20
1txnA	1.3.3.3
1vjoA	2.6.1.44
1vjvA	3.1.2.15
1vkzA	6.3.4.13
1vl1A	3.1.1.31
1vl2A	6.3.4.5
1vllA	1.4.1.1
1vloA	2.1.2.10
1vlpA	2.4.2.11
1vlvA	2.1.3.3
1vmiA	2.3.1.8
1vpjA	4.2.1.2
1vr0A	3.1.3.71
1x8mA	5.3.1.17
1xfkA	3.5.3.8
1xi3A	2.5.1.3
1xm8A	3.1.2.6
1xsrA	3.5.3.19
1xx6A	2.7.1.21
1y0eA	5.1.3.9
1yb4A	1.1.1.60
1yirA	2.4.2.11
1yvwA	3.6.1.31
1z82A	1.1.1.8
1zejA	1.1.1.35
2akoA	2.7.2.11
2amfA	1.5.1.2
2ar0A	2.1.1.72
