# Supplementary material for: De-Orphaning the Structural Proteome through Reciprocal Comparison of Evolutionarily Important Structural Features
Source: PLoS One. 2008 May 7;3(5):e2136. doi: 10.1371/journal.pone.0002136 (PMC2362850; doi:10.1371/journal.pone.0002136)
Supplement: Dataset S4 — The “Target Set” was the subset of the 2006 PDB-SELECT-90 with ET results and single EC annotations complete to the third or fourth digit in their PDB files. This set contains 3069 proteins. (0.05 MB TXT) [file pone.0002136.s004.txt]

PDB ID	EC number
12asA	6.3.1.1
16pk_	2.7.2.3
1a05A	1.1.1.85
1a06_	2.7.1.123
1a0cA	5.3.1.5
1a0i_	6.5.1.1
1a17_	3.1.3.16
1a2vA	1.4.3.6
1a2yB	3.2.1.17
1a2zA	3.4.19.3
1a3aA	2.7.1.69
1a3wB	2.7.1.40
1a41_	5.99.1.2
1a49A	2.7.1.40
1a4eA	1.11.1.6
1a4sA	1.2.1.8
1a53_	4.1.1.48
1a5cA	4.1.2.13
1a5t_	2.7.7.7
1a5z_	1.1.1.27
1a6f_	3.1.26.5
1a6jB	2.7.1.69
1a6q_	3.1.3.16
1a7j_	2.7.1.19
1a7tA	3.5.2.6
1a81E	2.7.1.112
1a8d_	3.4.24.68
1a8q_	1.11.1.10
1a8rA	3.5.4.16
1a8s_	1.11.1.10
1aa6_	1.2.1.2
1ac5_	3.4.16.6
1ad1A	2.5.1.15
1ad3A	1.2.1.5
1ae7_	3.1.1.4
1af7_	2.1.1.80
1afwA	2.3.1.16
1agjA	3.4.21.-
1ah7_	3.1.4.3
1aiw_	3.2.1.4
1aj2_	2.5.1.15
1aj8A	4.1.3.7
1ajsA	2.6.1.1
1ak0_	3.1.30.1
1ak2_	2.7.4.3
1ako_	3.1.11.2
1aky_	2.7.4.3
1akz_	3.2.2.-
1alvA	3.4.22.17
1am7A	3.2.1.-
1amuB	5.1.1.11
1ao0A	2.4.2.14
1aoeA	1.5.1.3
1aokB	3.1.1.4
1aop_	1.8.1.2
1apq_	3.4.21.41
1apyA	3.5.1.26
1apyB	3.5.1.26
1aq0A	3.2.1.73
1aquA	2.8.2.4
1aqzB	3.1.27.-
1ar1B	1.9.3.1
1atiA	6.1.1.14
1atlA	3.4.24.42
1augA	3.4.19.3
1auiA	3.1.3.16
1auiB	3.1.3.16
1auk_	3.1.6.8
1auoA	3.1.1.1
1autC	3.4.21.69
1autL	3.4.21.69
1aw0_	3.6.1.36
1aw9_	2.5.1.18
1awj_	2.7.1.112
1axdA	2.5.1.18
1ayx_	3.2.1.3
1azsA	4.6.1.1
1azwA	3.4.11.5
1azzA	3.4.21.32
1b04A	6.5.1.2
1b06A	1.15.1.1
1b12D	3.9.21.89
1b5eA	2.1.2.8
1b5fC	3.4.23.-
1b5pA	2.6.1.1
1b66A	4.6.1.10
1b6a_	3.4.11.18
1b6g_	3.8.1.5
1b6rA	4.1.1.21
1b74A	5.1.1.3
1b79A	3.6.1.-
1b7bA	2.7.2.2
1b7gO	1.2.1.12
1b7yA	6.1.1.20
1b8aA	6.1.1.12
1b8oA	2.4.2.1
1b93C	4.2.3.3
1b9bA	5.3.1.1
1b9uA	3.6.1.34
1bcpA	2.4.2.-
1bcpB	2.4.2.-
1bd0B	5.1.1.1
1bd3A	2.4.2.9
1bdfA	2.7.7.6
1bdg_	2.7.1.1
1bdo_	6.4.1.2
1bf2_	3.2.1.68
1bgp_	1.11.1.7
1bgvA	1.4.1.2
1bgxT	2.7.7.7
1bhe_	3.2.1.15
1bhgA	3.2.1.31
1bio_	3.4.21.46
1bjnA	2.6.1.52
1bjt_	5.99.1.3
1bkf_	5.2.1.8
1bkjA	1.6.8.1
1bkpA	2.1.1.45
1ble_	2.7.1.69
1bn7A	3.8.1.5
1bn8A	4.2.2.2
1bo1B	2.7.1.68
1bob_	2.3.1.48
1bolA	3.1.27.1
1booA	2.1.1.113
1bouA	1.13.11.8
1bqbA	3.4.24.27
1bqcA	3.2.1.78
1br2A	3.6.1.32
1brt_	1.11.1.10
1bruP	3.4.21.71
1brwA	2.4.2.2
1bs0A	2.3.1.47
1bsg_	3.5.2.6
1bsmA	1.15.1.1
1bt3A	1.10.3.1
1bteA	2.7.1.-
1btkA	2.7.1.112
1bu8A	3.1.1.3
1bueA	3.5.2.6
1bunA	3.1.1.4
1bunB	3.1.1.4
1bvuA	1.4.1.3
1bw0A	2.6.1.5
1bx4A	2.7.1.20
1bxbA	5.3.1.5
1bxdA	2.7.3.-
1bxoA	3.4.23.20
1bygA	2.7.1.112
1byi_	6.3.3.3
1c0aA	6.1.1.12
1c0pA	1.4.3.3
1c1jA	3.1.1.4
1c3cA	4.3.2.2
1c4kA	4.1.1.17
1c4xA	3.7.1.8
1c4zA	6.3.2.-
1c5lL	3.4.21.5
1c7gA	4.1.99.2
1c7kA	3.4.24.-
1c7qA	5.3.1.9
1c7sA	3.2.1.52
1c8uA	3.1.2.-
1c96A	4.2.1.3
1c99A	3.6.1.34
1cb0A	2.4.2.28
1cb8A	4.2.2.5
1cbf_	2.1.1.133
1cbg_	3.2.1.21
1cc1S	1.18.99.1
1ccwA	5.4.99.1
1cdoA	1.1.1.1
1ceo_	3.2.1.4
1cex_	3.1.1.-
1cf2O	1.2.1.12
1cg2A	3.4.17.11
1cghA	3.4.21.20
1chd_	3.1.1.61
1ci0A	1.4.3.5
1ci7A	2.1.1.45
1ci9A	3.1.1.1
1cjbA	2.4.2.8
1cjcA	1.18.1.2
1cjxA	1.13.11.27
1ckeA	2.7.4.14
1ckiA	2.7.1.-
1ckmA	2.7.7.50
1cl1B	4.4.1.8
1cliB	6.3.3.1
1cmxA	3.1.2.15
1cozA	2.7.7.39
1cp2A	1.18.6.1
1cpo_	1.11.1.10
1cpy_	3.4.16.5
1cr1A	2.7.7.-
1cruA	1.1.99.17
1cs1A	4.2.99.9
1ct9A	6.3.5.4
1cv8_	3.4.22.-
1cvrA	3.4.22.37
1cx1A	3.2.1.4
1cxwA	3.4.24.24
1cydA	1.1.1.184
1cyx_	1.10.3.-
1czaN	2.7.1.1
1czfA	3.2.1.15
1d0cA	1.14.13.39
1d0qA	2.7.7.-
1d1gA	1.5.1.3
1d1qB	3.1.3.48
1d2tA	3.1.3.2
1d2vA	1.11.1.7
1d3cA	2.4.1.19
1d3gA	1.3.3.1
1d3yA	5.99.1.3
1d4aA	1.6.99.2
1d4oA	1.6.1.1
1d5rA	3.1.3.48
1d6tA	3.1.26.5
1d7uA	4.1.1.64
1d8hA	3.1.3.33
1d8wB	5.3.1.14
1davA	3.2.1.4
1db3A	4.2.1.47
1dbfA	5.4.99.5
1dbtA	4.1.1.23
1dceA	2.5.1.-
1dcfA	2.7.3.-
1dciA	4.2.1.17
1dctA	2.1.1.37
1dcuC	3.1.3.11
1dd9A	2.7.7.-
1ddgA	1.8.1.2
1ddjA	3.4.21.7
1ddzA	4.2.1.1
1dekA	2.7.4.13
1df7A	1.5.1.3
1dgfA	1.11.1.6
1dgsA	6.5.1.2
1di1A	4.1.99.7
1dj0A	4.2.1.70
1dj2A	6.3.4.4
1djxB	3.1.4.11
1dkqA	3.1.3.2
1dkuA	2.7.6.1
1dl2A	3.2.1.113
1dljA	1.1.1.22
1dmhA	1.13.11.1
1dmlA	2.7.7.7
1dnlA	1.4.3.5
1dnpA	4.1.99.3
1dofA	4.3.2.2
1dosA	4.1.2.13
1dozA	4.99.1.1
1dp4C	4.6.1.2
1dpgA	1.1.1.49
1dpjA	3.4.23.25
1dqaC	1.1.1.34
1dqpA	2.4.2.8
1dquA	4.1.3.1
1dqwA	4.1.1.23
1drw_	1.3.1.26
1dsyA	2.7.1.-
1dugA	2.5.1.18
1dun_	3.6.1.23
1duvG	2.1.3.3
1dv1B	6.3.4.14
1dwkA	4.3.99.1
1dx4A	3.1.1.7
1dxeA	4.1.2.20
1dxhA	2.1.3.3
1dxy_	1.1.1.-
1dy5A	3.1.27.5
1dy9A	3.4.22.-
1dypA	3.2.1.83
1dyr_	1.5.1.3
1dysA	3.2.1.4
1dzfA	2.7.7.6
1dzrA	5.1.3.13
1e0cA	2.8.1.1
1e0tA	2.7.1.40
1e19A	2.7.2.2
1e1hA	3.4.24.69
1e1oA	6.1.1.6
1e2kB	2.7.1.21
1e2tA	2.3.1.118
1e3iB	1.1.1.1
1e43A	3.2.1.1
1e4cP	4.1.2.17
1e4iA	3.2.1.21
1e4mM	3.2.3.1
1e4yA	2.7.4.3
1e58A	5.4.2.1
1e5eB	4.4.1.11
1e5mA	2.3.1.41
1e5xA	4.2.99.2
1e6bA	2.5.1.18
1e6cA	2.7.1.71
1e6uA	5.1.3.-
1e6wD	1.1.1.35
1e7lA	3.1.22.4
1e7wB	1.1.1.253
1e8gA	1.1.3.38
1e8yA	2.7.1.137
1e9gA	3.6.1.1
1e9zA	3.5.1.5
1ea5A	3.1.1.7
1eaxA	3.4.21.-
1eb6A	3.4.24.39
1eb7A	1.11.1.5
1ebfA	1.1.1.3
1ec7B	4.2.1.40
1eceA	3.2.1.4
1ecfB	2.4.2.14
1ed7A	3.2.1.14
1edg_	3.2.1.4
1edqA	3.2.1.14
1edzA	1.5.1.15
1ee6A	4.2.2.2
1eejA	5.3.4.1
1eepB	1.1.1.205
1eexA	4.2.1.28
1ef4A	2.7.7.6
1ef8B	4.1.1.41
1efyA	2.4.2.30
1eg2A	2.1.1.72
1eg7A	6.3.4.3
1eh9A	3.2.1.1
1ehiA	6.3.2.4
1ehwB	2.7.4.6
1ehyA	3.3.2.3
1ei1A	5.99.1.3
1ei5A	3.4.11.19
1ei6C	3.11.1.2
1ei9A	3.1.2.22
1eikA	2.7.7.6
1ej0A	2.1.1.-
1ej2A	2.7.7.1
1ejbA	2.5.1.9
1ejdA	2.5.1.7
1ek6A	5.1.3.2
1ekeA	3.1.26.4
1ekjB	4.2.1.1
1ekqB	2.7.1.50
1el5A	1.5.3.1
1elvA	3.4.21.42
1em8A	2.7.7.7
1enp_	1.3.1.9
1eo9A	1.13.11.3
1eovA	6.1.1.12
1ep0A	5.1.3.13
1ep3A	1.3.3.1
1ep5B	3.4.21.-
1epwA	3.4.24.69
1epxA	4.1.2.13
1eq2A	5.1.3.20
1eq9A	3.4.21.1
1eqcA	3.2.1.58
1eqwC	1.15.1.1
1es5A	3.4.16.4
1es9A	3.1.1.47
1eso_	1.15.1.1
1eswA	2.4.1.25
1eufA	3.4.21.-
1euhA	1.2.1.9
1euwA	3.6.1.23
1ev7B	3.1.21.4
1evlA	6.1.1.3
1evyA	1.1.1.8
1ew0A	2.7.3.-
1ewnA	3.2.2.21
1ex0A	2.3.2.13
1ex7A	2.7.4.8
1ex9A	3.1.1.3
1eybA	1.13.11.5
1eyeA	2.5.1.15
1eyqA	5.5.1.6
1eyrB	2.7.7.43
1ez0A	1.2.1.5
1ez4B	1.1.1.27
1ezfB	2.5.1.21
1ezjA	2.7.7.48
1f06A	1.4.1.16
1f0kA	2.4.1.-
1f0xA	1.1.1.28
1f0yA	1.1.1.35
1f1gA	1.15.1.1
1f1sA	4.2.2.1
1f1uA	1.13.11.15
1f20A	1.14.13.39
1f2eA	2.5.1.18
1f2vA	5.4.1.2
1f3mA	2.7.1.-
1f3z_	2.7.1.69
1f52A	6.3.1.2
1f5vA	1.6.99.6
1f74A	4.1.3.3
1f75A	2.5.1.31
1f76A	1.3.3.1
1f7dA	3.6.1.23
1f7lA	2.7.8.7
1f7uA	6.1.1.19
1f8eA	3.2.1.18
1f8fA	1.1.1.90
1f8mA	4.1.3.1
1f8rA	1.4.3.2
1f8uA	3.1.1.7
1f8yA	2.4.2.6
1f9cA	5.5.1.1
1f9yA	2.7.6.3
1f9zA	4.4.1.5
1fa0A	2.7.7.19
1faq_	2.7.1.-
1fc4A	2.3.1.29
1fcqA	3.2.1.35
1fd9A	5.2.1.8
1fdr_	1.18.1.2
1fecA	1.6.4.8
1fehA	1.18.99.1
1ff9A	1.5.1.7
1fg7A	2.6.1.9
1fgjA	1.7.3.4
1fgkA	2.7.1.112
1fh0A	3.4.22.-
1fh9A	3.2.1.91
1fi4A	4.1.1.33
1fiuA	3.1.21.4
1fj2A	3.1.4.39
1fjhA	1.1.1.50
1fl2A	1.6.4.-
1fljA	4.2.1.1
1fmb_	3.4.23.16
1fmcA	1.1.1.159
1fmtA	2.1.2.9
1fnoA	3.4.11.-
1fo8A	2.4.1.101
1fobA	3.2.1.89
1fotA	2.7.1.37
1fp3A	5.1.3.8
1fprA	3.1.3.48
1fpzA	3.1.3.48
1fqtA	1.14.12.-
1fr2A	3.1.21.1
1fs0E	3.6.1.34
1fs5A	5.3.1.10
1fsgA	2.4.2.8
1fsu_	3.1.6.12
1fthA	2.7.8.7
1ftrA	2.3.1.101
1furA	4.2.1.2
1fvgA	1.8.4.6
1fviA	6.5.1.-
1fvqA	3.6.1.36
1fvrA	2.7.1.112
1fwoA	3.4.22.-
1fwxC	1.7.99.6
1fx2A	4.6.1.1
1fxoB	2.7.7.24
1fxxA	3.1.11.1
1fztA	5.4.2.1
1fzyA	6.3.2.19
1g0cA	3.2.1.4
1g0dA	2.3.2.13
1g0hA	3.1.3.25
1g0oA	1.1.1.252
1g0sA	3.6.1.13
1g12A	3.4.24.20
1g2oA	2.4.2.1
1g2qA	2.4.2.7
1g38A	2.1.1.72
1g3kA	3.4.99.-
1g4iA	3.1.1.4
1g55A	2.1.1.37
1g57B	5.4.99.-
1g5aA	2.4.1.4
1g5bA	3.1.3.-
1g5cA	4.2.1.1
1g5tA	2.5.1.17
1g60A	2.1.1.72
1g66A	3.1.1.6
1g6aA	3.5.2.6
1g6gA	2.7.1.-
1g6q1	2.1.1.-
1g6sA	2.5.1.19
1g87A	3.2.1.4
1g94A	3.2.1.1
1g99A	2.7.2.1
1g9gA	3.2.1.4
1ga6A	3.4.23.37
1ga8A	2.4.1.44
1gai_	3.2.1.3
1gc0C	4.4.1.11
1gc5A	2.7.1.147
1gci_	3.4.21.62
1gcyA	3.2.1.60
1gdeA	2.6.1.-
1geeA	1.1.1.47
1gegE	1.1.1.5
1gehA	4.1.1.39
1gen_	3.4.24.24
1geqB	4.2.1.20
1gg4A	6.3.2.15
1gheB	2.3.1.-
1ghpA	3.5.2.6
1gjxA	1.8.1.4
1gk9A	3.5.1.11
1gkdA	3.4.24.35
1gkmA	4.3.1.3
1gkpA	3.5.2.2
1gkrA	3.5.2.2
1gkzA	2.7.1.115
1gl1J	3.4.21.1
1gmyC	3.4.22.1
1gnwA	2.5.1.18
1gnxA	3.2.1.21
1go3M	2.7.7.6
1goiA	3.2.1.14
1gojA	3.6.4.4
1gpeA	1.1.3.4
1gpiA	3.2.1.91
1gpjA	1.2.1.-
1gpmA	6.3.5.2
1gppA	3.6.3.14
1gpuA	2.2.1.1
1gq2A	1.1.1.40
1gq6B	3.5.3.11
1gq8A	3.1.1.11
1gqiA	3.2.1.139
1gqnA	4.2.1.10
1gqoX	4.2.1.10
1gqzA	5.1.1.7
1gr0A	5.5.1.4
1gs0A	2.4.2.30
1gs5A	2.7.2.8
1gsa_	6.3.2.3
1gsoA	6.3.4.13
1gtkA	4.3.1.8
1gtvA	2.7.4.9
1gtzA	4.2.1.10
1gu3A	3.2.1.4
1gukB	2.5.1.18
1gulA	2.5.1.18
1guqB	2.7.7.10
1guzD	1.1.1.37
1gvfB	4.1.2.40
1gvhA	1.6.99.7
1gw0A	1.10.3.2
1gwcA	2.5.1.18
1gweA	1.11.1.6
1gwuA	1.11.1.7
1gxmA	4.2.2.2
1gxyA	2.4.2.31
1gygA	3.1.4.3
1gyhA	3.2.1.99
1gytA	3.4.11.1
1gyxA	5.3.2.1
1gz0H	2.1.1.-
1gz8A	2.7.1.37
1h05A	4.2.1.10
1h09A	3.2.1.17
1h0cA	2.6.1.44
1h12A	3.2.1.8
1h16A	2.3.1.54
1h1nB	3.2.1.4
1h2bA	1.1.1.1
1h4gB	3.2.1.8
1h4pA	3.2.1.58
1h4vB	6.1.1.21
1h54A	2.4.1.8
1h5qA	1.1.1.138
1h5uA	2.4.1.1
1h6dB	1.1.99.28
1h6zA	2.7.9.1
1h70A	3.5.3.18
1h72C	2.7.1.39
1h7dA	2.3.1.37
1h7eB	2.7.7.38
1h8eB	3.6.1.34
1h8gB	3.5.1.28
1hc7A	6.1.1.15
1hcuD	3.2.1.113
1hd7A	4.2.99.18
1hdhA	3.1.6.1
1hdiA	2.7.2.3
1hdkA	3.1.1.5
1hdoA	1.3.1.24
1hehC	3.2.1.8
1hfeS	1.18.99.1
1hfuA	1.10.3.2
1hgxB	2.4.2.8
1hj9A	3.4.21.4
1hjsA	3.2.1.89
1hk8A	1.17.4.2
1hkxA	2.7.1.123
1hl2A	4.1.3.3
1hl9A	3.2.1.51
1hm9A	2.7.7.23
1hn0A	4.2.2.4
1hnjA	2.3.1.41
1ho8A	3.6.1.34
1hqi_	1.14.13.7
1hqkA	2.5.1.9
1hqsA	1.1.1.42
1hr6C	3.4.24.64
1hrkA	4.99.1.1
1hs6A	3.3.2.6
1hskA	1.1.1.158
1ht6A	3.2.1.1
1hv9B	2.7.7.23
1hw6A	1.1.1.-
1hwmA	3.2.2.22
1hwxA	1.4.1.3
1hx0A	3.2.1.1
1hxhA	1.1.1.51
1hy7B	3.4.24.17
1hyeA	1.1.1.27
1hyhC	1.1.1.27
1hyoA	3.7.1.2
1hzdA	4.2.1.17
1hzfA	3.4.21.43
1hzmA	3.1.3.48
1hztA	5.3.3.2
1i0dA	3.1.8.1
1i0vA	3.1.27.3
1i12B	2.3.1.4
1i19A	1.1.3.6
1i1nA	2.1.1.77
1i1qA	4.1.3.27
1i1wA	3.2.1.8
1i2sA	3.5.2.6
1i2tA	6.3.2.-
1i39A	3.1.26.4
1i40A	3.6.1.1
1i4nA	4.1.1.48
1i52A	2.7.7.-
1i58B	2.7.3.-
1i5nD	2.7.3.-
1i6lA	6.1.1.2
1i6pA	4.2.1.1
1i71A	3.4.21.-
1i76A	3.4.24.34
1i78B	3.4.21.87
1i7dA	5.99.1.2
1i7kA	6.3.2.19
1i88A	2.3.1.74
1i8aA	3.2.1.8
1i8dB	2.5.1.9
1i8tA	5.4.99.9
1ia6A	3.2.1.4
1ia8A	2.7.1.-
1ia9A	2.7.1.37
1iauA	3.4.21.79
1iayA	4.4.1.14
1iba_	2.7.1.69
1ibjA	4.4.1.8
1ic4L	3.2.1.17
1ic6A	3.4.21.64
1icpB	1.3.1.42
1id0A	2.7.1.37
1idpA	4.2.1.94
1ig0B	2.7.6.2
1ig3A	2.7.6.2
1ig8A	2.7.1.1
1igrA	2.7.1.112
1igwD	4.1.3.1
1ihjA	3.1.4.3
1ihoA	6.3.2.1
1ihuA	3.6.3.16
1ii2B	4.1.1.32
1iibA	2.7.1.69
1iicA	2.3.1.97
1iirA	2.4.1.-
1iizA	3.2.1.17
1ik9A	6.5.1.1
1iktA	1.1.1.62
1iloA	1.8.4.8
1im4A	2.7.7.7
1im5A	3.5.1.19
1im8A	2.1.1.-
1imoA	6.5.1.1
1inlA	2.5.1.16
1io2A	3.1.26.4
1io7A	1.14.14.-
1iofA	3.4.19.3
1iomA	4.1.3.7
1iow_	6.3.2.4
1ipaA	2.1.1.-
1iq6A	4.2.1.17
1iq8A	2.4.2.29
1iqqA	3.1.27.1
1iqrA	4.1.99.3
1irxA	6.1.1.6
1iryA	3.1.6.-
1is2B	1.3.3.6
1is8A	3.5.4.16
1isiA	3.2.2.5
1ispA	3.1.1.3
1ituA	3.4.13.19
1itvA	3.4.24.35
1itxA	3.2.1.14
1itzA	2.2.1.1
1iu4A	2.3.2.13
1iu8A	3.4.19.3
1iuqA	2.3.1.15
1iv3A	4.6.1.12
1iv8A	5.4.99.15
1ivhA	1.3.99.10
1ivyB	3.4.16.5
1iwcA	3.6.3.10
1iweB	6.3.4.4
1ix5A	5.2.1.8
1ix9A	1.15.1.1
1ixdA	3.1.2.15
1iy9A	2.5.1.16
1iyeA	2.6.1.42
1iyfA	6.3.2.19
1iyhA	5.3.99.2
1iykA	2.3.1.97
1iynA	1.11.1.11
1iyu_	2.3.1.12
1iz0A	1.6.5.5
1j09A	6.1.1.17
1j0aA	4.1.99.4
1j0cA	4.1.99.4
1j0hA	3.2.1.135
1j0wB	2.7.1.112
1j1bA	2.7.1.37
1j1iA	3.7.1.8
1j1qA	3.2.2.22
1j1uA	6.1.1.1
1j2gA	1.7.3.3
1j2pA	3.4.25.1
1j2zA	2.3.1.129
1j32A	2.6.1.1
1j34A	3.4.21.22
1j36A	3.4.15.1
1j3gA	3.5.1.28
1j3lF	2.1.1.-
1j3nA	2.3.1.41
1j3uA	4.3.1.1
1j4aD	1.1.1.28
1j54A	2.7.7.7
1j5sB	5.3.1.12
1j5wB	6.1.1.14
1j5xA	3.5.99.6
1j6oA	3.1.21.-
1j6rA	2.1.1.13
1j6uA	6.3.2.8
1j71A	3.4.23.24
1j77A	1.14.99.3
1j79A	3.5.2.3
1j7jA	2.4.2.8
1j7mA	3.4.24.24
1j83A	3.2.1.4
1j8uA	1.14.16.1
1j93A	4.1.1.37
1j99A	2.8.2.2
1ja1B	1.6.2.4
1jadA	3.1.4.11
1jae_	3.2.1.1
1jakA	3.2.1.52
1jatA	6.3.2.19
1jb9A	1.18.1.2
1jbaA	4.6.1.2
1jbqE	4.2.1.22
1jbwA	6.3.2.17
1jc4A	5.1.99.1
1jcnA	1.1.1.205
1jd0B	4.2.1.1
1jdw_	2.1.4.1
1je0A	2.4.2.28
1jfbA	1.7.99.7
1jflA	5.1.1.13
1jfxA	3.2.1.17
1jg1A	2.1.1.77
1jh3A	6.1.1.1
1jh6A	3.1.4.-
1jhdA	2.7.7.4
1jhfA	3.4.21.88
1ji1A	3.2.1.1
1jilA	6.1.1.1
1jjfA	3.2.1.8
1jjiA	3.1.1.1
1jjtA	3.5.2.6
1jjvA	2.7.1.24
1jk7A	3.1.3.16
1jknA	3.6.1.17
1jksA	2.7.1.-
1jkxA	2.1.2.2
1jl0B	4.1.1.50
1jl1A	3.1.26.4
1jlnA	3.1.3.48
1jltA	3.1.1.4
1jlvA	2.5.1.18
1jmsA	2.7.7.31
1jnrA	1.8.99.2
1jnsA	5.2.1.8
1jofA	5.5.1.5
1joyA	2.7.3.-
1jpzB	1.14.14.1
1jq4A	1.14.13.25
1jq5A	1.1.1.6
1jqgA	3.4.17.1
1jqiA	1.3.99.2
1jqkA	1.2.99.2
1jqnA	4.1.1.31
1jqoA	4.1.1.31
1jr2A	4.2.1.75
1jroA	1.1.1.204
1js1Y	2.1.3.-
1js3A	4.1.1.28
1jsf_	3.2.1.17
1jswC	4.3.1.1
1jtvA	1.1.1.62
1ju2A	4.1.2.10
1ju5A	2.7.1.112
1jubA	1.3.3.1
1jug_	3.2.1.17
1juhD	1.13.11.24
1juvA	1.5.1.3
1jv1B	2.7.7.-
1jvbA	1.1.1.1
1jvnA	2.4.2.-
1jvwA	5.2.1.8
1jw7A	1.3.1.9
1jwoA	2.7.1.112
1jwqA	3.5.1.28
1jwwA	3.6.3.4
1jx4A	2.7.7.7
1jxhA	2.7.4.7
1jysA	3.2.2.9
1jz8A	3.2.1.23
1k04A	2.7.1.112
1k07A	3.5.2.6
1k0eA	4.1.3.-
1k0iA	1.14.13.2
1k0pA	2.7.7.7
1k0wA	5.1.3.4
1k1eK	3.1.3.-
1k1fD	2.7.1.-
1k1xA	2.4.1.25
1k20A	3.6.1.1
1k2pA	2.7.1.112
1k2wA	1.1.1.14
1k2xA	3.5.1.1
1k32A	3.4.21.-
1k38B	3.5.2.6
1k3bA	3.4.14.1
1k3iA	1.1.3.9
1k3tA	1.2.1.12
1k3xA	3.2.2.-
1k3yA	2.5.1.18
1k44A	2.7.4.6
1k47A	2.7.4.2
1k4iA	5.4.99.-
1k4mA	2.7.7.18
1k4tA	5.99.1.2
1k55A	3.5.2.6
1k5cA	3.2.1.15
1k6dA	2.8.3.8
1k7hA	3.1.3.1
1k7iA	3.4.24.-
1k7wD	4.3.2.1
1k82A	3.2.2.23
1k85A	3.2.1.14
1k87A	1.5.99.8
1k8mA	2.3.1.-
1k8qA	3.1.1.3
1k8tA	4.6.1.1
1k8wA	4.2.1.70
1k92A	6.3.4.5
1k9vF	2.4.2.-
1ka1A	3.1.3.7
1ka8A	2.7.7.-
1kaeA	1.1.1.23
1kagB	2.7.1.71
1kamD	2.7.7.18
1kapP	3.4.24.-
1kb0A	1.1.99.-
1kb9A	1.10.2.2
1kbiB	1.1.2.3
1kblA	2.7.9.1
1kcw_	1.16.3.1
1kczA	4.3.1.2
1keaA	3.2.2.-
1kekA	1.2.7.1
1keqA	4.2.1.1
1kewA	4.2.1.46
1kfiA	5.4.2.2
1kfwA	3.2.1.14
1khbA	4.1.1.32
1khcA	2.1.1.37
1khdD	2.4.2.18
1khqA	3.4.22.2
1khtA	2.7.4.3
1khvB	2.7.7.48
1ki0A	3.4.21.7
1kicA	3.2.2.1
1kigL	3.4.21.6
1kijA	5.99.1.3
1kikA	2.7.1.112
1kjqA	2.1.2.-
1kkcX	1.15.1.1
1kkhA	2.7.1.36
1kkoA	4.3.1.2
1kktA	3.2.1.113
1kl1A	2.1.2.1
1kl7A	4.2.99.2
1kmmA	6.1.1.21
1kmvA	1.5.1.3
1kn6A	3.4.21.93
1knmA	3.2.1.8
1knqA	2.7.1.12
1knwA	4.1.1.20
1knyA	2.7.7.-
1ko3A	3.5.2.6
1koqA	4.2.1.1
1korB	6.3.4.5
1kpgA	2.1.1.79
1kpiA	2.1.1.79
1kqfA	1.2.1.2
1kqnA	2.7.7.1
1kqpA	6.3.5.1
1krhA	1.18.1.3
1krrA	2.3.1.18
1ks0A	3.4.24.24
1ks5A	3.2.1.4
1ks8A	3.2.1.4
1ks9A	1.1.1.169
1kshA	3.1.4.17
1ksiA	1.4.3.6
1kskA	4.2.1.70
1kt1A	5.2.1.8
1ktbA	3.2.1.49
1ktgA	3.6.1.17
1ku0B	3.1.1.3
1kufA	3.4.24.44
1kul_	3.2.1.3
1kutB	6.3.2.6
1kv3A	2.3.2.13
1kv9A	1.1.99.-
1kviA	3.6.3.4
1kvkA	2.7.1.36
1kw3B	1.13.11.39
1kwfA	3.2.1.4
1kwgA	3.2.1.23
1ky9A	3.4.21.-
1kz1E	2.5.1.9
1kzhB	2.7.1.90
1kzlA	2.5.1.9
1l0wA	6.1.1.12
1l1dA	1.8.4.5
1l1jA	3.4.21.-
1l1lA	1.17.4.2
1l1nB	3.4.22.28
1l1pA	5.2.1.8
1l1qA	2.4.2.7
1l1yA	3.2.1.4
1l2pA	3.6.3.34
1l2uA	4.1.1.23
1l4uA	2.7.1.71
1l5jA	4.2.1.3
1l5oA	2.4.2.21
1l5wA	2.4.1.1
1l6sA	4.2.1.24
1l6wA	4.1.2.-
1l7aA	3.1.1.41
1l7bA	6.5.1.2
1l7dB	1.6.1.1
1l7mA	3.1.3.3
1l8aA	1.2.4.1
1l8nA	3.2.1.139
1l9kA	2.7.7.48
1l9xA	3.4.19.9
1lam_	3.4.11.1
1lbqB	4.99.1.1
1lbu_	3.4.17.8
1lc0A	1.3.1.24
1lcyA	3.4.21.-
1le6A	3.1.1.4
1lehA	1.4.1.9
1lf6A	3.2.1.3
1lfwA	3.4.13.3
1lgyA	3.1.1.3
1lh0B	2.4.2.10
1lhpB	2.7.1.35
1li4A	3.3.1.1
1lj8A	1.1.1.67
1lk5A	5.3.1.6
1lk9B	4.4.1.4
1ll2A	2.4.1.186
1ll8A	2.7.1.37
1llfA	3.1.1.3
1llp_	1.11.1.-
1lluA	1.1.1.1
1lm4A	3.5.1.88
1lniA	3.1.27.3
1lnsA	3.4.14.11
1lo7A	3.1.2.23
1lopA	5.2.1.8
1lox_	1.13.11.33
1lqyA	3.5.1.88
1ls6A	2.8.2.1
1lt8B	2.1.1.5
1ltzA	1.14.16.1
1luaA	1.5.1.5
1lucA	1.14.14.3
1lucB	1.14.14.3
1lufA	2.7.1.112
1lugA	4.2.1.1
1luiA	2.7.1.112
1lurA	5.1.3.3
1lv7A	3.4.24.-
1lvgA	2.7.4.8
1lwbA	3.1.1.4
1lwdA	1.1.1.42
1lwjA	2.4.1.25
1lxa_	2.3.1.129
1ly1A	2.7.1.78
1lycA	1.11.1.7
1lyvA	3.1.3.48
1lywA	3.4.23.5
1m07A	3.1.27.5
1m0dA	3.1.21.2
1m0uA	2.5.1.18
1m0wA	6.3.2.3
1m15A	2.7.3.3
1m1nA	1.18.6.1
1m22A	3.5.1.-
1m2tA	3.2.2.22
1m2xC	3.5.2.6
1m32B	2.6.1.37
1m3kA	2.3.1.9
1m3qA	3.2.2.-
1m3uA	2.1.2.11
1m40A	3.5.2.6
1m4iA	2.3.1.-
1m4lA	3.4.17.1
1m53A	5.4.99.11
1m56A	1.9.3.1
1m5sA	2.3.1.101
1m5yB	5.2.1.8
1m61A	2.7.1.112
1m6bB	2.7.1.112
1m6dA	3.4.22.41
1m6jA	5.3.1.1
1m6kA	3.5.2.6
1m6sD	4.1.2.5
1m72A	3.4.22.36
1m7gB	2.7.1.25
1m7sB	1.11.1.6
1m7vA	1.14.13.39
1m7xA	2.4.1.18
1m7yA	4.4.1.14
1m85A	1.11.1.6
1m9uA	3.4.21.-
1ma1A	1.15.1.1
1mai_	3.1.4.11
1mbmA	3.4.21.-
1mbyA	2.7.1.37
1mc0A	3.1.4.35
1md8A	3.4.21.41
1mdbA	6.3.2.-
1mdl_	5.1.2.2
1me4A	3.4.22.-
1me8A	1.1.1.205
1mek_	5.3.4.1
1meoA	2.1.2.2
1mfmA	1.15.1.1
1mgtA	2.1.1.63
1mhmB	4.1.1.50
1mhyB	1.14.13.25
1mhyG	1.14.13.25
1mi3A	1.1.1.21
1mi8A	3.6.1.-
1mj3A	4.2.1.17
1mj4A	1.8.3.1
1mj5A	3.8.1.5
1mjfB	2.5.1.16
1mjtB	1.14.13.39
1mkaA	4.2.1.60
1mkhA	6.1.1.10
1mkiA	3.5.1.2
1ml4A	2.1.3.2
1ml9A	2.1.1.43
1mmq_	3.4.24.23
1mo2A	2.3.1.94
1mo9A	1.6.4.-
1moq_	2.6.1.16
1moxB	2.7.1.112
1mp8A	2.7.1.112
1mpgA	3.2.2.21
1mpxA	3.1.1.43
1mpyA	1.13.11.2
1mq0A	3.5.4.5
1mqeA	3.6.1.13
1mqoA	3.5.2.6
1mr7C	2.3.1.-
1ms9B	3.2.1.18
1msk_	2.1.1.13
1mswD	2.7.7.6
1mtyB	1.14.13.25
1mtyD	1.14.13.25
1mtyG	1.14.13.25
1mtzA	3.4.11.5
1mugA	3.2.2.-
1mun_	3.2.2.-
1muwA	5.3.1.5
1mv8A	1.1.1.132
1mveA	3.2.1.73
1mvlA	4.1.1.36
1mw9X	5.99.1.2
1mx1B	3.1.1.1
1mxgA	3.2.1.1
1mxiA	2.1.1.-
1mxrA	1.17.4.1
1mxsA	4.1.2.14
1my6A	1.15.1.1
1mzaA	3.4.21.-
1mzhA	4.1.2.4
1mzjA	2.3.1.41
1mzkA	3.1.3.16
1mzrA	1.1.1.-
1n08B	2.7.1.26
1n13A	4.1.1.19
1n1aA	5.2.1.8
1n1bA	5.5.1.8
1n28A	3.1.1.4
1n2aA	2.5.1.18
1n2sA	1.1.1.133
1n3lA	6.1.1.1
1n45A	1.14.99.3
1n4wA	1.1.3.6
1n55A	5.3.1.1
1n5nB	3.5.1.88
1n62A	1.2.99.2
1n72A	2.3.1.48
1n7hB	4.2.1.47
1n7kA	4.1.2.4
1n7oA	4.2.2.1
1n82A	3.2.1.8
1n8fA	4.1.2.15
1n8jA	1.6.4.-
1n8kA	1.1.1.1
1n8pA	4.4.1.1
1n9eA	1.4.3.13
1na6A	3.1.21.4
1nb2A	2.7.4.6
1nb9A	2.7.1.26
1nbfE	3.1.2.15
1nd4A	2.7.1.95
1nd6A	3.1.3.2
1ne7A	3.5.99.6
1neyA	5.3.1.1
1nf9A	3.3.2.1
1nffA	1.1.1.53
1nfgA	3.5.2.2
1nh8A	2.4.2.17
1nhcA	3.2.1.15
1ni4A	1.2.4.1
1nioA	3.2.2.22
1nj1A	6.1.1.15
1njgA	2.7.7.7
1nkgA	4.2.2.-
1nkiA	2.5.1.18
1nksA	2.7.4.3
1nlnA	3.4.22.39
1nm2A	2.3.1.39
1nm8A	2.3.1.7
1nmeA	3.4.22.-
1nn4D	5.3.1.6
1nn5A	2.7.4.9
1nn6A	3.4.21.39
1nni1	1.7.1.6
1nnlA	3.1.3.3
1nnsA	3.5.1.1
1nofA	3.2.1.8
1nos_	1.14.13.39
1nowA	3.2.1.52
1nox_	1.6.99.3
1noyA	2.7.7.7
1np3A	1.1.1.86
1nqjA	3.4.24.3
1nqkA	1.14.14.-
1nqzA	3.6.1.9
1nrzA	2.7.1.69
1nsj_	5.3.1.24
1nsoA	3.4.23.-
1nstA	2.8.2.-
1nswA	1.8.1.9
1nszB	5.1.3.3
1nt4A	3.1.3.10
1ntgA	6.1.1.1
1nu5A	5.5.1.7
1nuiB	2.7.7.-
1nulA	2.4.2.22
1nuyA	3.1.3.11
1nv8B	2.1.1.-
1nvmC	4.1.3.-
1nvtA	1.1.1.25
1nw1A	2.7.1.32
1nwwA	3.3.2.8
1nxcA	3.2.1.113
1nxkC	2.7.1.-
1nxmA	5.1.3.13
1nxuA	1.1.1.-
1nyrA	6.1.1.3
1nytD	1.1.1.25
1nz0A	3.1.26.5
1nziA	3.4.21.42
1nzyC	3.8.1.6
1o04A	1.2.1.3
1o08A	5.4.2.6
1o0sA	1.1.1.38
1o0xA	3.4.11.18
1o0yA	4.1.2.4
1o12A	3.5.1.25
1o17D	2.4.2.18
1o1wA	3.1.26.4
1o1zA	3.1.4.46
1o20A	1.2.1.41
1o26C	2.1.1.-
1o2dA	1.1.1.1
1o4rA	2.7.1.112
1o4sB	2.6.1.1
1o4vA	4.1.1.21
1o4yA	3.2.1.81
1o4zC	3.2.1.81
1o54A	2.1.1.-
1o58B	2.5.1.47
1o59A	3.5.3.4
1o5kA	4.2.1.52
1o5oA	2.4.2.9
1o5xA	5.3.1.1
1o60A	2.5.1.55
1o63A	2.4.2.17
1o6bA	2.7.7.3
1o6cA	5.1.3.14
1o6eA	3.4.21.97
1o6lA	2.7.1.-
1o6xA	3.4.17.15
1o6yA	2.7.1.37
1o6zB	1.1.1.37
1o7dA	3.2.1.24
1o7eA	3.5.2.6
1o7jA	3.5.1.1
1o7qA	2.4.1.151
1o88A	4.2.2.2
1o8bA	5.3.1.6
1o98A	5.4.2.1
1o9iA	1.11.1.6
1oa2A	3.2.1.4
1oaa_	1.1.1.153
1oacB	1.4.3.6
1oafA	1.11.1.11
1oahA	1.7.2.2
1oalA	1.15.1.1
1oaoA	1.2.99.2
1ob3B	2.7.1.-
1obbB	3.2.1.20
1obdA	6.3.2.6
1obfO	1.2.1.12
1obr_	3.4.17.18
1oc2B	4.2.1.46
1oc7A	3.2.1.91
1ocxA	2.3.1.79
1od6A	2.7.7.3
1odkB	2.4.2.28
1odmA	1.21.3.1
1odzA	3.2.1.78
1oe8A	2.5.1.18
1oewA	3.4.23.22
1of8A	4.1.2.15
1oflA	4.2.2.4
1ogiA	1.18.1.2
1oglA	3.6.1.23
1ogpA	1.8.3.1
1ogsA	3.2.1.45
1oh0A	5.3.3.1
1ohlA	4.2.1.24
1ohpA	5.3.3.1
1ohvA	2.6.1.19
1oi2A	2.7.1.29
1oi7A	6.2.1.5
1ois_	5.99.1.2
1oj4A	2.7.1.148
1ojjA	3.2.1.4
1ojrA	4.1.2.19
1ojuA	1.1.1.37
1ok7A	2.7.7.7
1okgA	2.8.1.2
1oktA	2.5.1.18
1olpD	3.1.4.3
1olrA	3.2.1.4
1omoA	1.4.1.1
1omwA	2.7.1.126
1omzB	2.4.1.-
1on3E	2.1.3.1
1onfA	1.8.1.7
1onrA	2.2.1.2
1onwA	3.4.19.-
1ooeA	1.6.99.7
1ooyB	2.8.3.5
1opjB	2.7.1.112
1opzA	3.6.3.4
1oq9A	1.14.19.2
1oqkA	3.1.26.5
1or0C	3.5.1.-
1or8A	2.1.1.125
1oreA	2.4.2.7
1orfA	3.4.21.78
1orrD	5.1.3.-
1orvA	3.4.14.5
1os8A	3.4.21.4
1otfA	5.3.2.-
1otgA	5.3.2.-
1otjA	1.14.11.17
1ou0B	5.4.1.2
1ovmA	4.1.1.74
1owcA	4.1.3.7
1owlA	4.1.99.3
1ox0A	2.3.1.41
1oy0A	2.1.2.11
1oy5A	2.1.1.31
1oygA	2.4.1.10
1oyjA	2.5.1.18
1oysA	2.7.7.56
1oywA	3.6.1.-
1ozhD	4.1.3.18
1ozyA	3.1.1.4
1p0fA	1.1.1.2
1p0iA	3.1.1.8
1p0kB	5.3.3.2
1p0yB	2.1.1.127
1p0zA	2.7.3.-
1p15A	3.1.3.48
1p16A	2.7.7.50
1p1jB	5.5.1.4
1p1xB	4.1.2.4
1p3dB	6.3.2.8
1p3wA	4.4.1.-
1p42A	3.5.1.-
1p49A	3.1.6.2
1p4dA	3.6.1.-
1p4kA	3.5.1.26
1p4oB	2.7.1.112
1p4sA	2.7.4.3
1p5dX	5.4.2.8
1p5zB	2.7.1.74
1p6oA	3.5.4.1
1p6xB	2.7.1.21
1p77A	1.1.1.25
1p7gH	1.15.1.1
1p7mA	3.2.2.20
1p80A	1.11.6.1
1p8aA	3.1.3.48
1p8jA	3.4.21.75
1p91B	2.1.1.51
1p9bA	6.3.4.4
1p9eA	3.1.8.1
1p9lA	1.3.1.26
1p9oA	6.3.2.5
1p9pA	2.1.1.31
1p9sB	3.4.24.-
1p9yA	5.2.1.8
1pa2A	1.11.1.7
1pbgA	3.2.1.85
1pbyA	1.4.99.3
1pdo_	2.7.1.69
1pe1A	4.1.2.16
1pe9A	4.2.2.2
1peqA	1.17.4.1
1pex_	3.4.24.-
1pfvA	6.1.1.10
1pg4B	6.2.1.1
1pg5A	2.1.3.2
1pgjA	1.1.1.44
1pgtB	2.5.1.18
1phk_	2.7.1.38
1pieA	2.7.1.6
1pinA	5.2.1.8
1pixA	4.1.1.70
1pj3A	1.1.1.39
1pj5A	1.5.3.10
1pjaA	3.1.2.22
1pjhB	5.3.3.8
1pjxA	3.1.8.2
1pjzA	2.1.1.67
1pklA	2.7.1.40
1pkuA	2.7.4.6
1pl3A	1.1.99.18
1pl4A	1.15.1.1
1pl8A	1.1.1.14
1pme_	2.7.1.-
1pmi_	5.3.1.8
1pmmC	4.1.1.15
1pmqA	2.7.1
1pmr_	2.3.1.61
1pmt_	2.5.1.18
1pn2D	4.2.1.-
1pnoA	1.6.1.2
1po5A	1.14.14.1
1pq3A	3.5.3.1
1pq7A	3.4.21.4
1pqhA	4.1.1.11
1ps1A	4.6.1.5
1ps9A	1.3.1.34
1psqA	1.11.1.-
1pswA	2.4.99.-
1ptmB	1.1.1.262
1pv1A	3.1.1.-
1pv8B	4.2.1.24
1pvgB	5.99.1.3
1pvvA	2.1.3.3
1pvxA	3.2.1.8
1px5A	2.7.7.-
1pxvA	3.4.22.-
1pylB	3.1.4.8
1pyoC	3.4.22.-
1pytA	3.4.17.1
1pzgD	1.1.1.27
1pzmB	2.4.2.8
1q0pA	3.4.21.47
1q0qA	1.1.1.267
1q1lB	4.2.3.5
1q1rA	1.18.1.-
1q23H	2.3.1.28
1q2bA	3.2.1.91
1q2lA	3.4.24.55
1q32D	3.1.4.-
1q33A	3.6.1.13
1q3iA	3.6.3.9
1q3tA	2.7.4.14
1q44A	2.8.2.-
1q45B	1.3.1.42
1q4gA	1.14.99.1
1q4uA	3.1.2.23
1q52K	4.1.3.36
1q5nA	5.5.1.2
1q5qA	3.4.25.1
1q6hA	5.2.1.8
1q6oA	4.1.2.-
1q6zA	4.1.1.7
1q79A	2.7.7.19
1q7bB	1.1.1.100
1q7lC	3.5.1.14
1q8aA	2.1.1.13
1q8fA	3.2.2.8
1q8iA	2.7.7.7
1q8rA	3.1.22.-
1q8yB	2.7.1.-
1q92A	3.1.3.5
1q98A	1.11.1.-
1qamA	2.1.1.48
1qapA	2.4.2.19
1qazA	3.5.1.45
1qcxA	4.2.2.10
1qczA	4.1.1.21
1qd1B	2.1.2.5
1qe0B	6.1.1.21
1qe3A	3.1.1.-
1qe5A	2.4.2.1
1qezA	3.6.1.1
1qf5A	6.3.4.4
1qf8B	2.7.1.37
1qf9A	2.7.4.14
1qfnA	1.17.4.1
1qfxA	3.1.3.8
1qgdA	2.2.1.1
1qgiA	3.2.1.132
1qgjA	1.11.1.-
1qh4A	2.7.3.2
1qh5A	3.1.2.6
1qhfA	5.4.2.1
1qhkA	3.1.26.4
1qhoA	3.2.1.133
1qhtA	2.7.7.7
1qhxA	2.7.1.-
1qi9B	1.11.1.10
1qipB	4.4.1.5
1qj4A	4.1.2.39
1qjcA	2.7.7.3
1qjvA	3.1.1.11
1ql0A	3.1.30.2
1qldA	3.2.1.8
1qlyA	2.7.1.112
1qm4A	2.5.1.6
1qmgA	1.1.1.86
1qmhA	6.5.1.4
1qnhB	5.2.1.8
1qnrA	3.2.1.78
1qntA	2.1.1.63
1qo2A	5.3.1.15
1qo7A	3.3.2.3
1qo8A	1.3.99.1
1qopA	4.2.1.20
1qpjA	2.7.1.112
1qpoA	2.4.2.19
1qq5A	3.8.1.2
1qs1A	2.4.2.30
1qsaA	3.2.1.-
1qsgG	1.3.1.9
1qsmB	2.3.1.48
1qtnA	3.4.22.-
1qtqA	6.1.1.18
1qtwA	3.1.21.2
1qu2A	6.1.1.5
1qu5A	2.7.1.-
1qu6A	2.7.1.-
1qusA	3.2.1.-
1qv1A	1.13.12.5
1qw9A	3.2.1.55
1qwjA	2.7.7.43
1qwlA	1.11.1.6
1qwoA	3.1.3.8
1qwrA	5.3.1.8
1qwyA	3.4.24.75
1qxoA	4.2.3.5
1qxyA	3.4.11.18
1qy6A	3.4.21.19
1qz2A	5.2.1.8
1qz9A	3.7.1.3
1qzmA	3.4.21.53
1qzuB	4.1.1.36
1r0kD	1.1.1.267
1r0pA	2.7.1.112
1r0rE	3.4.21.62
1r0vD	3.1.27.9
1r12A	3.2.2.5
1r1bA	6.1.1.-
1r1hA	3.4.24.11
1r2aA	2.7.1.37
1r2rA	5.3.1.1
1r31A	1.1.1.88
1r3eA	4.2.1.70
1r3nG	3.5.1.6
1r3sA	4.1.1.37
1r44A	3.4.13.-
1r45C	2.4.2.-
1r4gA	2.7.7.48
1r4pA	3.2.2.22
1r4qA	3.2.2.22
1r53A	4.2.3.5
1r55A	3.4.24.-
1r57A	2.3.1.-
1r59O	2.7.1.30
1r5aA	2.5.1.18
1r5tD	3.5.4.5
1r5yA	2.4.2.29
1r62A	2.7.3.-
1r64A	3.4.21.61
1r6dA	4.2.1.46
1r6lA	2.7.7.56
1r6uA	6.1.1.2
1r6wA	4.2.1.-
1r6xA	2.7.7.4
1r76A	4.2.2.2
1r77B	3.4.24.7
1r79A	2.7.1.107
1r7aA	2.4.1.7
1r85A	3.2.1.8
1r89A	2.7.7.25
1r9cB	2.5.1.1
1r9oA	1.14.14.1
1ra0A	3.5.4.1
1ra6A	2.7.7.48
1ra9_	1.5.1.3
1rcqA	5.1.1.1
1rd5B	4.2.1.20
1rdqE	2.7.1.37
1reqA	5.4.99.2
1reqB	5.4.99.2
1rewA	2.7.1.37
1rf6A	2.5.1.19
1rfmA	1.1.1.272
1rg9A	2.5.1.6
1rgzA	3.5.2.6
1rh9A	3.2.1.78
1rhcA	1.1.99-
1rhfA	2.7.1.112
1rhs_	2.8.1.1
1rhyA	4.2.1.19
1rie_	1.10.2.2
1rj5B	4.2.1.1
1rjaA	2.7.1.112
1rjcA	3.2.1.17
1rjdC	2.1.1.-
1rk6A	3.5.1.81
1rkd_	2.7.1.15
1rl0A	3.2.2.22
1rl4A	3.5.1.31
1rlmA	3.1.3.-
1rlr_	1.17.4.1
1rlw_	3.1.1.4
1rlzA	2.5.1.46
1rm4A	1.2.1.13
1rm6D	1.3.99.20
1rm8A	3.4.24.-
1rmg_	3.2.1.-
1rnfA	3.1.27.-
1ro7D	2.4.99.-
1rpnC	4.2.1.47
1rqgA	6.1.1.10
1rqhA	2.1.3.1
1rqjB	2.5.1.10
1rqpA	2.5.1.63
1rreF	3.4.21.53
1rrmB	1.1.1.77
1rrqA	3.2.2.-
1rsgB	1.5.3.11
1rsoA	2.7.1.-
1rtfB	3.4.21.68
1rtqA	3.4.11.10
1ru0B	4.2.1.96
1ru4A	4.2.2.2
1rv2D	2.7.7.7
1rv3B	2.1.2.1
1rvgA	4.1.2.13
1rwhA	4.2.2.-
1rwiA	2.7.1.37
1rx0C	1.3.99.-
1rxtA	2.3.1.97
1rxyA	2.4.2.3
1ry2A	6.2.1.1
1ryaA	3.6.1.-
1rybA	3.1.1.29
1ryiA	1.4.3.19
1ryp1	3.4.99.46
1ryp2	3.4.99.46
1rypA	3.4.99.46
1rypB	3.4.99.46
1rypC	3.4.99.46
1rypD	3.4.99.46
1rypE	3.4.99.46
1rypF	3.4.99.46
1rypG	3.4.99.46
1rypH	3.4.99.46
1rypI	3.4.99.46
1rypJ	3.4.99.46
1rypL	3.4.99.46
1rzuA	2.4.1.21
1s0aA	2.6.1.62
1s14A	5.99.1.-
1s1dA	3.6.1.5
1s1mA	6.3.4.2
1s2dB	2.4.2.6
1s2kA	3.4.23.32
1s2oA	3.1.3.24
1s2wA	5.4.2.9
1s3cA	1.20.4.1
1s3eB	1.4.3.4
1s3zB	2.3.1.82
1s4bP	3.4.24.15
1s4dL	2.1.1.107
1s4eA	2.7.1.6
1s4nB	2.4.1.131
1s4yC	2.7.1.37
1s57B	2.7.4.6
1s5dA	2.4.2.36
1s5jA	2.7.7.7
1s5pA	3.5.1.-
1s6jA	2.7.1.-
1s6lA	4.99.1.2
1s6uA	3.6.3.4
1s6yA	3.2.1.86
1s7kA	2.3.1.-
1s95A	3.1.3.16
1s96A	2.7.4.8
1s9aA	1.13.11.1
1s9cL	4.2.1.-
1s9jA	2.7.1.37
1s9rA	3.5.3.6
1sayA	1.4.1.1
1sazA	2.7.2.7
1sb8A	5.1.3.7
1sbqA	6.3.3.2
1sbyA	1.1.1.1
1sc3A	3.4.22.36
1sc6A	1.1.1.95
1schA	1.11.1.7
1scjB	3.4.21.62
1sczA	2.3.1.61
1sezA	1.3.3.4
1sfe_	2.1.1.63
1sffA	2.6.1.19
1sflB	4.2.1.10
1sg0A	1.6.99.2
1sg4A	5.3.3.8
1sg6A	4.2.3.4
1sgpE	3.4.21.81
1sgvB	4.2.1.70
1sh0B	2.7.7.48
1shlB	3.4.22.-
1si8A	1.11.1.6
1siqA	1.3.99.7
1sixA	3.6.1.23
1sjyA	3.6.1.-
1sk7A	1.14.99.3
1sluA	3.4.21.4
1sm2B	2.7.1.112
1smkA	1.1.1.37
1smxA	3.1.4.-
1snnA	5.4.99.-
1so2A	3.1.4.17
1so7A	3.2.1.18
1souA	6.3.3.2
1spjA	3.4.21.35
1spxA	1.1.1.47
1sq1A	4.2.3.5
1sqjA	3.2.1.150
1sr2A	2.7.3.-
1sr9A	2.3.3.13
1ssqD	2.3.1.30
1ssxA	3.4.21.12
1st8A	3.2.1.80
1su8A	1.2.99.2
1suiA	2.1.1.104
1sur_	1.8.99.4
1suuA	5.99.1.3
1sv6A	4.2.1.-
1svpA	3.4.21.-
1svsA	3.6.1.46
1svvA	4.1.2.5
1swvA	3.11.1.1
1sx7A	3.2.1.17
1sxvA	3.6.1.1
1sy7A	1.11.1.6
1syyA	1.17.4.1
1sz2B	2.7.1.2
1sznA	3.2.1.22
1szqA	4.2.1.79
1szwB	4.2.1.70
1t0aA	4.6.1.12
1t1uA	2.3.1.6
1t2aD	4.2.1.47
1t2dA	1.1.1.27
1t3bA	5.3.4.1
1t3cA	3.4.24.69
1t3iB	2.8.1.7
1t3kA	3.1.3.48
1t3qA	1.3.99.17
1t3tA	6.3.5.3
1t3wA	2.7.7.-
1t46A	2.7.1.112
1t47A	1.13.11.27
1t4bA	1.2.1.11
1t4hA	2.7.1.37
1t4oA	3.1.26.3
1t5bB	3.1.4.14
1t5hX	6.2.1.33
1t6eX	3.2.1.8
1t6uF	1.15.1.1
1t7lB	2.1.1.14
1t8pA	5.4.2.4
1t8sB	3.2.2.4
1t90A	1.2.1.27
1t9bB	2.2.1.6
1t9hA	3.6.1.-
1t9kA	5.3.1.23
1ta0A	3.1.3.16
1ta3A	3.2.1.8
1ta8A	6.5.1.2
1ta9A	1.1.1.6
1tazA	3.1.4.17
1tb3G	1.1.3.15
1tbfA	3.1.4.17
1tbuB	3.1.2.2
1tc1B	2.4.2.8
1tcvA	2.4.2.1
1td9B	2.3.1.8
1tdj_	4.2.1.16
1tdzA	3.2.2.23
1te0A	3.4.21.-
1te2A	3.1.3.18
1tedA	2.3.1.74
1tevA	2.7.4.14
1texD	2.8.2.-
1tf4A	3.2.1.4
1tfr_	3.1.26.4
1tfuA	2.7.7.3
1tfzA	1.13.11.27
1tg6B	3.4.21.92
1th0B	3.4.22.-
1th8A	2.7.1.37
1tj7A	4.3.2.1
1tjcA	1.14.11.2
1tjnA	4.99.1.3
1tkeA	6.1.1.3
1tkjA	3.4.11.-
1tksA	5.4.99.-
1tl9A	3.4.22.52
1tm0A	5.1.1.4
1tmo_	1.6.6.9
1tmxA	1.13.11.37
1tn6A	2.5.1.58
1to5A	1.15.1.1
1to6A	2.7.1.31
1totA	2.3.1.48
1tqgA	2.7.3.-
1tqhA	3.1.1.1
1tqjA	5.1.3.1
1tqnA	1.14.14.1
1tqwA	3.2.1.114
1tqyA	2.3.1.41
1tr9A	3.2.1.52
1tsfA	3.1.26.5
1tsy_	2.1.1.45
1tt0A	1.1.3.10
1tu6A	3.4.22.38
1tu7A	2.5.1.18
1tum_	3.6.1.-
1tuzA	2.7.1.107
1tv9A	2.7.7.7
1tvcA	1.14.13.25
1tvlA	1.14.13.-
1tvmA	2.7.1.69
1tvnA	3.2.1.4
1tw3A	2.1.1.-
1twfA	2.7.7.6
1twiA	4.1.1.20
1twlA	3.6.1.1
1tx2B	2.5.1.15
1txgA	1.1.1.94
1txnA	1.3.3.3
1txoA	3.1.3.16
1tyfA	3.4.21.92
1tyoB	1.1.1.42
1tz9A	4.2.1.8
1tzfA	2.7.7.33
1tzjB	3.5.99.7
1tzpB	3.4.99.-
1tzsA	3.4.23.34
1u08A	2.6.1.-
1u09A	2.7.7.48
1u0fA	5.3.1.9
1u0lA	3.6.1.-
1u0tA	2.7.1.23
1u1jA	2.1.1.14
1u1zE	4.2.1.-
1u24A	3.1.3.72
1u2eD	3.7.1.-
1u2jA	1.11.1.6
1u2nA	2.3.1.48
1u2pA	3.1.3.48
1u2xA	2.7.1.146
1u2zA	2.1.1.43
1u46A	2.7.1.112
1u4bA	2.7.7.7
1u4gA	3.4.24.26
1u4jA	3.1.1.4
1u4nA	3.1.1.1
1u59A	2.7.1.112
1u5hA	4.1.3.6
1u60A	3.5.1.2
1u6eA	2.3.1.41
1u6iA	1.5.99.9
1u6zA	3.6.1.11
1u79A	5.2.1.8
1u7lA	3.6.3.14
1u7qA	3.6.3.12
1u7zB	6.3.2.5
1u83A	4.4.1.19
1u8fO	1.2.1.12
1u8xX	3.2.1.122
1u9yA	2.7.6.1
1ua4A	2.7.1.2
1ua7A	3.2.1.1
1uaaA	3.6.1.-
1uaiA	4.2.2.11
1uarA	2.8.1.1
1uasA	3.2.1.22
1uaxA	3.1.26.4
1ub0A	2.7.4.7
1ub3B	4.1.2.4
1ub7A	2.3.1.41
1uc7A	1.8.1.8
1ucdA	3.1.27.1
1ucvA	2.7.1.112
1ud8A	3.2.1.1
1udc_	5.1.3.2
1udh_	3.2.2.3
1udsA	2.7.7.56
1uehB	2.5.1.31
1uekA	2.7.1.148
1uesA	1.15.1.1
1uf5A	3.5.1.77
1ufwA	3.1.3.36
1ufyA	5.4.99.5
1ugpA	4.2.1.84
1uh5A	1.3.1.9
1ui0A	3.2.2.-
1uixB	2.7.1.-
1uj2A	2.7.1.48
1uj6A	5.3.1.6
1ujcA	3.1.3.-
1ujkB	3.4.23.-
1ujnB	4.2.3.4
1ujpA	4.2.1.20
1uk8A	3.7.1.9
1ukwA	1.3.99.3
1ukxA	2.7.1.-
1ul7A	2.7.11.1
1uliE	1.14.12.18
1ulrA	3.6.1.7
1ulsC	1.1.1.100
1uluA	1.3.1.10
1ulzA	6.4.1.1
1um0A	4.2.3.5
1umdC	1.2.4.4
1umgA	3.1.3.11
1umhA	6.3.2.19
1umkA	1.6.2.2
1umuA	3.4.21.-
1umzB	2.4.1.207
1un7A	3.5.1.25
1un8A	2.7.1.29
1unfX	1.15.1.1
1unqA	2.7.1.-
1uok_	3.2.1.10
1uouA	2.4.2.4
1upiA	5.1.3.13
1uq5A	3.2.2.22
1uqrF	4.2.1.10
1uqtA	2.4.1.15
1ur1A	3.2.1.8
1ur4A	3.2.1.89
1urfA	2.7.1.-
1urhA	2.8.1.2
1urrA	3.6.1.7
1us0A	1.1.1.21
1uslD	5.3.1.6
1usrB	3.2.1.18
1usyA	2.4.2.17
1ut9A	3.2.1.4
1uteA	3.1.3.2
1utyA	2.7.7.48
1uu1C	2.6.1.9
1uu3A	2.7.1.37
1uuzB	3.2.1.17
1uv4A	3.2.1.99
1uw0A	6.5.1.1
1uwcA	3.1.1.73
1uwhA	2.7.1.37
1uwkB	4.2.1.49
1uwsA	3.2.1.23
1uwwB	3.2.1.4
1uwyA	3.4.17.12
1uwzA	3.5.4.5
1uxjC	1.1.1.37
1uxtA	1.2.1.9
1uxy_	1.1.1.158
1uyrB	6.4.1.2
1uzmB	1.1.1.100
1v02A	3.2.1.21
1v0jA	5.4.99.9
1v0lA	3.2.1.8
1v10A	1.10.3.2
1v25A	6.2.1.3
1v2aB	2.5.1.18
1v2dA	2.6.1.15
1v2xA	2.1.1.34
1v33A	2.7.7.-
1v37A	5.4.2.1
1v3eA	3.2.1.18
1v3vA	1.3.1.48
1v3wA	4.2.1.1
1v3yA	3.5.1.88
1v47A	2.7.7.4
1v4aA	2.7.7.42
1v4eA	2.5.1.11
1v4pA	6.1.1.7
1v4sA	2.7.1.1
1v4vA	5.1.3.14
1v53A	1.1.1.85
1v59A	1.8.1.4
1v5dA	3.2.1.132
1v5eA	1.2.3.3
1v5vA	2.1.2.10
1v5xA	5.3.1.24
1v6sA	2.7.2.3
1v71A	5.1.1.-
1v72A	4.1.2.26
1v73A	3.1.3.48
1v76A	3.1.26.5
1v77A	3.1.26.5
1v7cA	4.2.3.1
1v7lB	4.2.1.33
1v7rA	3.6.1.19
1v7wA	2.4.1.-
1v7zA	3.5.2.10
1v84B	2.4.1.135
1v8aA	2.7.1.50
1v8bA	3.3.1.1
1v8fA	6.3.2.1
1v8gA	2.4.2.18
1v8yA	3.6.1.13
1v8zA	4.2.1.20
1v93A	1.7.99.5
1v97A	1.1.1.204
[truncated: 1,070 more rows]
