# Supplementary material for: De-Orphaning the Structural Proteome through Reciprocal Comparison of Evolutionarily Important Structural Features
Source: PLoS One. 2008 May 7;3(5):e2136. doi: 10.1371/journal.pone.0002136 (PMC2362850; doi:10.1371/journal.pone.0002136)
Supplement: Dataset S5 — Composed of 50 randomly chosen proteins from the PDB that appear to be non-enzymes. Their functions include structure, DNA and RNA binding, signaling, and oxygen transport. (0.00 MB TXT) [file pone.0002136.s005.txt]

PDB ID	GO terms
1a22A	GO:0005179
1a5j_	
1ax0_	GO:0005529
1be2_	GO:0008289	
1bl8A	GO:0005249
1bmoA	GO:0005509
1buz_	GO:0045152
1cq2A	GO:0005344	GO:0005506	GO:0020037	GO:0046872
1cqfA	
1cvnA	GO:0005529
1dc8A	GO:0000156	GO:0003677	GO:0005524	
1djrD
1ewkA	GO:0008067
1f98A	GO:0004871
1fc5A	GO:0000287
1fi1A	GO:0004872	GO:0005215	GO:0005506	GO:0015343
1g82A	GO:0008083
1gczA	GO:0005125	GO:0005515	GO:0016583	GO:0050178
1gniA	GO:0005386
1gsl_	GO:0005529
1gzxB	GO:0005506	GO:0019825	GO:0020037
1hk3A	
1j4uA
1k8kA	GO:0005515
1kmpA	GO:0005215	GO:0004872	GO:0005506	GO:0015343
1kwnA	
1lrhA	GO:0004872
1lujA	GO:0005488	
1m4jA	GO:0003779
1m6zA	GO:0005506	GO:0009055
1neq_	GO:0003677
1nhzA	GO:0003677	GO:0003700	GO:0003707	GO:0004879
1o7vA	GO:0004872
1pevA	
1prcL	GO:0045156	GO:0009055	GO:0020037	GO:0005506	
1q2nA	GO:0005515
1r2cC	GO:0005506
1r3kC	GO:0005249
1s8lA	GO:0005216
1sh6A	GO:0003779
1ti7A	GO:0016564
1ucuA	
1v5hA	GO:0005506
2ccvA	
2d4dA	GO:0005515
2d9jA	
2dnnA	GO:0000166	GO:0003676	GO:0003723	GO:0005515
2dnqA	GO:0000166	GO:0003676	GO:0003723	GO:0005515
2vik_	GO:0003779
3ncmA
