# Supplementary material for: De-Orphaning the Structural Proteome through Reciprocal Comparison of Evolutionarily Important Structural Features
Source: PLoS One. 2008 May 7;3(5):e2136. doi: 10.1371/journal.pone.0002136 (PMC2362850; doi:10.1371/journal.pone.0002136)
Supplement: Dataset S6 — Non-enzymes were also searched against 5827 traced PDB90 proteins without EC annotations. (0.03 MB TXT) [file pone.0002136.s006.txt]

153l_
16vpA
1914_
1a02F
1a0aA
1a0p_
1a12A
1a1x_
1a1z_
1a32_
1a3c_
1a4pA
1a58_
1a59_
1a62_
1a6bB
1a6m_
1a6s_
1a6zA
1a76_
1a78A
1a79A
1a7s_
1a8l_
1a8p_
1a8y_
1a92A
1a99A
1a9nC
1a9xB
1aa7B
1aapA
1ab2_
1ab3_
1aba_
1abrA
1abrB
1ac6A
1acc_
1acf_
1ad2_
1adr_
1ae9A
1af8_
1afoA
1ag9A
1agqB
1agrH
1ah9_
1aho_
1ahsA
1aie_
1aihB
1ail_
1aisA
1aisB
1ajj_
1akp_
1al3_
1alu_
1aly_
1am2_
1am9D
1amf_
1amx_
1an4A
1an7A
1an8_
1anf_
1anv_
1ao7D
1aoa_
1aohB
1aol_
1aorA
1aoy_
1aozA
1apf_
1apj_
1aps_
1aq5A
1arb_
1ars_
1as4B
1ash_
1at0_
1at3A
1ate_
1atg_
1atx_
1atzB
1au1B
1au7A
1aua_
1auuA
1avaC
1avbA
1avgI
1avoA
1avoB
1avwB
1avyC
1awcB
1ax8_
1axiB
1axn_
1ay7B
1ayj_
1aym1
1aym2
1aym3
1ayoA
1azeA
1azo_
1azsB
1aztA
1b00A
1b09A
1b0aA
1b0b_
1b0nA
1b0uA
1b0xA
1b22A
1b25A
1b2oA
1b2pA
1b33N
1b34A
1b34B
1b35B
1b35C
1b3aA
1b3tA
1b3uA
1b43A
1b4bA
1b4fB
1b4rA
1b56_
1b5fB
1b5l_
1b63A
1b64_
1b65A
1b67B
1b6e_
1b72A
1b77A
1b78A
1b7fA
1b7yB
1b89A
1b8dA
1b8kA
1b8tA
1b8zA
1b9hA
1b9lA
1b9oA
1b9rA
1b9wA
1ba4_
1bawA
1bax_
1bb9_
1bbhA
1bbl_
1bbo_
1bbzE
1bc8C
1bcg_
1bco_
1bd2D
1bd8_
1bdb_
1bde_
1bea_
1bebA
1bed_
1behA
1bev1
1bev2
1bev3
1bf0_
1bf5A
1bf6A
1bfg_
1bg1A
1bg2_
1bg6_
1bgc_
1bgf_
1bh4_
1bh7_
1bh9A
1bh9B
1bhdB
1bhi_
1bhp_
1bhtB
1bia_
1bik_
1binA
1bj7_
1bjfA
1bk8_
1bkb_
1bkrA
1bkzA
1bl0A
1bl1_
1blxA
1bm4A
1bm8_
1bmtA
1bnb_
1bndA
1bo4B
1boeA
1bor_
1bouB
1bpv_
1bqk_
1bquA
1bqv_
1bqz_
1br9_
1btn_
1bucA
1budA
1buoA
1bupA
1bvoA
1bvp1
1bvsB
1bvyF
1bw4_
1bw5_
1bwvS
1bx7_
1bxnI
1bxtA
1bxvA
1bxyA
1by1A
1by2_
1by6A
1by9_
1byfA
1bykA
1byrA
1bywA
1bzbA
1bzg_
1bzkA
1c02A
1c06A
1c07A
1c17M
1c1dB
1c1kA
1c1lA
1c1yB
1c20A
1c3aA
1c3gA
1c3hA
1c3mA
1c3pA
1c3zA
1c44A
1c4oA
1c4qA
1c4rA
1c4zD
1c52_
1c53_
1c56A
1c5eA
1c6vA
1c75A
1c7nA
1c7wA
1c8nC
1c9bA
1c9kC
1c9oA
1cbh_
1cbkA
1cbs_
1cby_
1cc1L
1cc5_
1cc8A
1ccd_
1ccr_
1ccvA
1ccwB
1cczA
1cd8_
1cdcA
1cds_
1cdy_
1ceeB
1ceuA
1cewI
1cf1A
1cf4B
1cf7A
1cf7B
1cfaA
1cfb_
1cfe_
1cfh_
1cfyA
1cg5A
1cg5B
1chc_
1chkA
1chmA
1chuA
1ci4A
1ci6A
1cid_
1cii_
1ciy_
1cjgA
1cjwA
1ckaA
1cksB
1cktA
1cl7H
1clc_
1clh_
1cm8A
1cm9A
1cmbA
1cn2_
1cnoG
1cnt3
1cnuA
1cnv_
1cnzA
1co4A
1co6A
1cojA
1colA
1couA
1cpq_
1cpt_
1cpzA
1cq3A
1cqdA
1cqkA
1cqmA
1cqqA
1cqxA
1cr5B
1cr8A
1crb_
1crzA
1cs6A
1cseI
1csh_
1cskA
1csn_
1ct5A
1ctf_
1ctj_
1ctqA
1ctt_
1cuk_
1cuoA
1cvjH
1cvo_
1cwvA
1cx4A
1cxc_
1cxqA
1cxyA
1cy5A
1cyo_
1cz4A
1czj_
1czpA
1cztA
1czyA
1d0rA
1d1nA
1d1rA
1d2eA
1d2fA
1d2lA
1d2oA
1d2sA
1d2vC
1d2zA
1d2zD
1d3bA
1d3bB
1d4bA
1d4m1
1d4m2
1d4m3
1d4tA
1d4vA
1d4xG
1d5tA
1d5yA
1d66A
1d6gA
1d7pM
1d7qA
1d7yA
1d8kA
1d8uA
1d9cA
1d9uA
1dabA
1dbhA
1dbqA
1dbwB
1dbxA
1dc2A
1dceB
1dcjA
1dcqA
1dcs_
1dd5A
1ddf_
1ddlA
1ddwA
1de4C
1debB
1deuA
1devB
1df4A
1dfcB
1dfnA
1dfuP
1dg6A
1dgnA
1dgwA
1dgwX
1dgwY
1dgzA
1dh3A
1dhkB
1dhn_
1dhr_
1di0E
1di2A
1di6A
1dipA
1div_
1dj7A
1dj7B
1djtA
1dk0A
1dk8A
1dkgA
1dkgD
1dkiB
1dkzA
1dleA
1dlwA
1dlyA
1dm5A
1dm9B
1dmgA
1dn0B
1dnyA
1do5A
1doi_
1dokA
1dowA
1dowB
1dp3A
1dp7P
1dpe_
1dpsD
1dptA
1dq3A
1dq7A
1dqcA
1dqeA
1dqgA
1dqiA
1dqtA
1dqzA
1dro_
1drs_
1ds1A
1dsvA
1dszA
1dszB
1dt9A
1dtjC
1dtoA
1dtx_
1du5A
1dusA
1dv8A
1dvkB
1dvoA
1dvpA
1dw0A
1dwlA
1dwmA
1dx5I
1dxrC
1dxrH
1dxrL
1dxrM
1dxsA
1dynA
1dyoA
1dyqA
1dz3A
1dzkA
1e0bB
1e0eA
1e0gA
1e0mA
1e0rB
1e12A
1e17A
1e1hD
1e29A
1e2wA
1e3jA
1e3oC
1e3yA
1e44B
1e4eB
1e4fT
1e4rA
1e4uA
1e52A
1e5dA
1e5kA
1e5pC
1e6iA
1e6yB
1e6yC
1e85A
1e87A
1e8aB
1e8cB
1e8pA
1ea7A
1eaf_
1eaiC
1eajA
1eaqB
1earA
1eayC
1eazA
1ecd_
1ecmB
1ecrA
1ecsA
1ed1A
1edl_
1edmB
1edoA
1edt_
1ee8A
1eemA
1eerA
1eerB
1eexB
1eexG
1ef1C
1efdN
1efnB
1efpA
1efpB
1efuB
1efvA
1efvB
1eg3A
1eg5B
1egaB
1egiB
1egjA
1egwA
1eh1A
1ehxA
1ei7A
1eia_
1eigA
1eijA
1eit_
1ej8A
1ejaB
1ejeA
1ejfA
1ejxB
1ek0A
1ek9A
1ekbB
1ekgA
1ekrA
1el0A
1el6A
1eljA
1elkA
1elrA
1eluA
1elwB
1em2A
1em8B
1em9B
1emo_
1emsB
1emxA
1enfA
1enwA
1eny_
1eo0A
1eo1A
1eo6A
1eo9B
1eoqA
1ep3B
1ep7A
1epaA
1epfA
1epuA
1eq1A
1eq3A
1eqfA
1eqkA
1erjA
1erv_
1esc_
1et1A
1et9A
1eteA
1eu3B
1eu8A
1eumA
1euvA
1euvB
1ev0A
1ev2E
1evhA
1evsA
1ew4A
1ew6A
1ewfA
1ewkB
1ewqB
1ex2A
1exeA
1exg_
1exkA
1exqB
1exrA
1extB
1ey1A
1eyhA
1eylA
1eysC
1eysH
1eyvB
1ez3A
1ezgA
1ezwA
1f00I
1f02T
1f07A
1f08A
1f16A
1f1cA
1f1fA
1f1mA
1f2lD
1f2nA
1f2qA
1f2tA
1f2tB
1f32A
1f35A
1f39A
1f3hB
1f3uA
1f3uH
1f3vA
1f42A
1f45B
1f46A
1f4iA
1f4pA
1f56A
1f5mA
1f5nA
1f5qB
1f5xA
1f60B
1f6bA
1f6fC
1f6vA
1f6yA
1f7cA
1f7sA
1f81A
1f86A
1f89A
1f8hA
1f8vA
1f8zA
1f94A
1f97A
1f9aA
1f9fA
1f9kA
1f9vA
1faaA
1fafA
1faoA
1fas_
1fb6A
1fbr_
1fc3A
1fc6A
1fcdA
1fcdC
1fchA
1fcyA
1fd3B
1fe0B
1fepA
1feuA
1fexA
1ff3C
1ff4A
1ffkI
1ffvC
1fgyA
1fh3A
1fhgA
1fhoA
1fioA
1fipA
1fit_
1fiwA
1fjgB
1fjgC
1fjgD
1fjgE
1fjgI
1fjgJ
1fjgK
1fjgL
1fjgM
1fjgN
1fjgP
1fjgQ
1fjgS
1fjgT
1fjjA
1fjlC
1fjrA
1fk5A
1fkmA
1fl0A
1fl1A
1fleI
1flgA
1flmA
1floB
1fltY
1fm0D
1fm0E
1fm4A
1fmjA
1fn9A
1fna_
1fnc_
1fngA
1fnlA
1fnnA
1fnuA
1fnyA
1fo0B
1fo1B
1fo5A
1foeC
1fonA
1fp0A
1fp1D
1fp2A
1fp5A
1fpoA
1fpwA
1fqiA
1fqjC
1fr2B
1fr3A
1fra_
1frd_
1fre_
1fs0G
1fs1A
1fs1B
1fs7A
1fsb_
1fseE
1fshA
1ft5A
1ft9A
1ftpA
1fts_
1fueA
1fujA
1fukA
1fuxA
1fvkA
1fvpA
1fvuB
1fx3A
1fx5B
1fxd_
1fxkB
1fxkC
1fxlA
1fxrA
1fxyA
1fxzA
1fy7A
1fyhD
1fyhE
1fyvA
1fyxA
1fzcA
1fzcB
1fzdA
1fzqA
1fzvA
1g16C
1g1cA
1g1jA
1g1kA
1g1tA
1g1xH
1g25A
1g26A
1g291
1g2bA
1g2cC
1g2cH
1g2hA
1g2nA
1g2rA
1g2sA
1g3nC
1g3p_
1g3qA
1g41A
1g43A
1g47A
1g4mA
1g4wR
1g4yB
1g5hB
1g5mA
1g61A
1g62A
1g63C
1g6hA
1g6oA
1g6xA
1g6zA
1g73A
1g73C
1g7dA
1g7eA
1g7oA
1g7sA
1g7yE
1g84A
1g8aA
1g8eB
1g8iB
1g8kA
1g8kB
1g8lA
1g8pA
1g8qB
1g8sA
1g9oA
1gca_
1gccA
1gcf_
1gcqB
1gcqC
1gcvA
1gcvB
1gd0A
1gd1O
1gd7A
1gd8A
1gdhA
1gdvA
1ge9A
1gefA
1gesA
1gg3A
1gglA
1ggpA
1ggpB
1ggwA
1gh1A
1gh2A
1gh8A
1ghc_
1ghhA
1ghsA
1giqA
1gj7B
1gjsA
1gjwA
1gk4F
1gk7A
1gk8I
1gk9B
1gks_
1gkuB
1gl2A
1gl2B
1gl2C
1gl2D
1gl4A
1gl4B
1gm6A
1gmeA
1gmiA
1gmjA
1gmlD
1gmuC
1gmxA
1gnlA
1gnuA
1go3F
1go4D
1go4H
1goeA
1gotB
1gotG
1gox_
1gp2G
1gp6A
1gpc_
1gpr_
1gps_
1gqaA
1gqeA
1gqpA
1gr3A
1grj_
1gs9A
1gskA
1gsmA
1gt0D
1gt1A
1gtfC
1gu2A
1gu4A
1gu6A
1gu7A
1gu9F
1gudA
1guiA
1gutA
1guuA
1guxA
1guxB
1gv9A
1gvdA
1gveB
1gvjA
1gvkB
1gvnB
1gvp_
1gvzA
1gw5S
1gwiA
1gwjA
1gwsA
1gwyA
1gxcA
1gxeA
1gxjB
1gxqA
1gxrB
1gxsB
1gxuA
1gy6B
1gy7C
1gyoA
1gyzA
1gz2A
1gzcA
1gzsB
1h03P
1h0hA
1h0hB
1h0zA
1h1dA
1h1jS
1h1oB
1h1yA
1h21A
1h2cA
1h2eA
1h2iA
1h2kA
1h2oA
1h2sA
1h2wA
1h30A
1h32A
1h32B
1h34A
1h3dA
1h3fB
1h3lB
1h3nA
1h3oA
1h3oB
1h3qA
1h3zA
1h4aX
1h4lA
1h4rA
1h4xA
1h5bA
1h5pA
1h5yB
1h641
1h65C
1h67A
1h6fB
1h6gA
1h6hA
1h6kA
1h6kX
1h6lA
1h6oA
1h6pB
1h6qA
1h6tA
1h75A
1h7cA
1h7sB
1h7vA
1h7zA
1h8bA
1h8cA
1h8dH
1h8eD
1h8eG
1h8eH
1h8eI
1h8lA
1h8pA
1h8uB
1h95A
1h97A
1h98A
1h99A
1h9dB
1h9eA
1h9fA
1h9mA
1h9oA
1ha4A
1hae_
1hb6A
1hbkA
1hbnA
1hbnB
1hbnC
1hc9A
1hcb_
1hcc_
1hcd_
1hcfA
1hcnA
1hcnB
1hcqA
1hcrA
1hd0A
1hd2A
1hdcA
1hdfA
1hdj_
1hdlA
1hdmA
1hdmB
1he1A
1he7A
1heiB
1hekA
1hf2A
1hf8A
1hfeL
1hfi_
1hfoA
1hg4A
1hg8A
1hh1A
1hh2P
1hh5A
1hh8A
1hhnA
1hi7A
1hi9A
1hiwA
1hj0A
1hj7A
1hjrA
1hjxA
1hkfA
1hkqA
1hks_
1hkvA
1hlb_
1hlcA
1hleA
1hllA
1hlqB
1hlvA
1hm6A
1hmcA
1hme_
1hmjA
1hmt_
1hn6A
1hnf_
1hnr_
1hp2A
1hp8_
1hpgA
1hpi_
1hq0A
1hq1A
1hq8A
1hqbA
1hqlA
1hqvA
1hqz5
1hr6H
1hrnB
1hroA
1hruA
1hssA
1hstA
1htjF
1htp_
1htrB
1htrP
1htwA
1hu3A
1hulA
1humA
1hus_
1huuA
1huw_
1huxA
1hv2A
1hv8A
1hw1A
1hw5A
1hw7A
1hwmB
1hwtD
1hwuF
1hx1B
1hx2A
1hxiA
1hxn_
1hxrA
1hxs1
1hxs2
1hxs3
1hxs4
1hxvA
1hxxA
1hy5B
1hy9A
1hykA
1hynR
1hyp_
1hysD
1hywA
1hz4A
1hz6B
1hziA
1i07A
1i0rA
1i11A
1i16_
1i17A
1i1jB
1i1qB
1i1rB
1i24A
1i27A
1i2aA
1i2mC
1i31A
1i36A
1i3cA
1i3oF
1i3vA
1i3zA
1i4aA
1i4dA
1i4jA
1i4mA
1i4uA
1i4wA
1i5gA
1i5pA
1i60A
1i6aA
1i7hC
1i7nA
1i7wD
1i8fE
1i8kA
1i8lA
1i8oA
1i9eA
1i9gA
1i9zA
1iab_
1iam_
1iapA
1iarB
1ib8A
1ibxB
1ic2B
1ic8B
1ica_
1icfI
1ichA
1icxA
1id1A
1idaA
1idrB
1ie9A
1iejA
1ifc_
1ifqB
1ifrA
1ifwA
1ifyA
1ig4A
1ig6A
1ig7A
1ignA
1igqD
1ihbA
1ihkA
1ihnA
1ii5A
1ii7B
1iieA
1iioA
1ij5A
1ijbA
1ijqA
1ijtA
1ijvA
1ijxE
1ijyA
1ijzA
1ik6A
1iknD
1ikoP
1ilr2
1ilyA
1imhC
1imjA
1iml_
1imt_
1imuA
1imvA
1in0A
1in4A
1inp_
1io0A
1io1A
1ioaA
1ioj_
1iooA
1iouA
1ioxA
1ip9A
1iq3A
1iq4A
1iqcA
1iqdB
1iqpA
1iqtA
1iqvA
1iqzA
1ir6A
1irdA
1irdB
1irhA
1irqB
1iru1
1iru2
1iruA
1iruC
1iruD
1iruE
1iruF
1iruG
1iruH
1iruI
1iruJ
1iruK
1irzA
1is1A
1is3A
1iscA
1isuA
1it2A
1itbB
1ithA
1iuaA
1iueA
1iufA
1iugA
1iuhA
1iujA
1iukA
1iurA
1iuyA
1iv0A
1ivzA
1iwdA
1iwlA
1iwmA
1iwpG
1ixcB
1ixh_
1ixkA
1ixlA
1ixmB
1ixvA
1iy8A
1iymA
1iz5A
1iz6C
1izcA
1izmA
1iznB
1iznC
1j05A
1j0gA
1j0pA
1j0sA
1j0tA
1j1dB
1j1dF
1j1jA
1j1lA
1j1nA
1j1vA
1j24A
1j26A
1j27A
1j2jB
1j2lA
1j2mA
1j2oA
1j2qH
1j2rA
1j30A
1j31A
1j34B
1j3aA
1j3bB
1j3eA
1j3kC
1j3mA
1j3tA
1j3wC
1j48A
1j4nA
1j4wA
1j55A
1j58A
1j5lA
1j5qA
1j5yA
1j6qA
1j6wA
1j6xA
1j6yA
1j72A
1j75A
1j7xA
1j8eA
1j8fA
1j8iA
1j8kA
1j8mF
1j8rA
1j98A
1j9iA
1j9lA
1ja9A
1jafA
1jajA
1jatB
1jayA
1jb0A
1jb0B
1jb0C
1jb0D
1jb0E
1jb0F
1jb0I
1jb0J
1jb0L
1jb3A
1jb7A
1jb7B
1jbeA
1jbiA
1jbkA
1jboA
1jboB
1jc6A
1jc9A
1jcfA
1jcuA
1jd1F
1jd5A
1jdhA
1jdhB
1jdpB
1je5A
1je6A
1je8E
1jebA
1jeiA
1jekA
1jeoA
1jer_
1jetA
1jeyA
1jeyB
1jf8A
1jfiA
1jfiB
1jfjA
1jfmA
1jfrA
1jg5A
1jgcA
1jggA
1jgkA
1jgnA
1jgsA
1jgtA
1jhgA
1jhjA
1jhsA
1ji0A
1ji4A
1ji6A
1ji7A
1ji8A
1ji9A
1jidA
1jigA
1jihA
1jiwI
1jj2H
1jj2Y
1jj7A
1jjdA
1jjrA
1jk0B
1jk4A
1jkeA
1jkgA
1jkgB
1jkmB
1jkzA
1jl3C
1jl5A
1jl7A
1jli_
1jljA
1jm0A
1jm1A
1jm7A
1jm7B
1jmaB
1jmcA
1jmkO
1jmmA
1jmoA
1jmqA
1jmtA
1jmuA
1jmuB
1jmvC
1jmxA
1jmxB
1jn7A
1jndA
1jniA
1jnmB
1jnpA
1jnrB
1jnuA
1jo0B
1jo5A
1jo8A
1jocA
1jogA
1josA
1jovA
1jpaA
1jpxG
1jpyA
1jqlB
1jqqA
1jr7A
1jr8B
1jrfA
1jrhL
1jrmA
1jroB
1jrrA
1js8A
1jsdA
1jsdB
1jsg_
1jsmA
1jspB
1jssA
1jsuC
1jsxA
1jt6A
1jt8A
1jtdB
1ju3A
1ju8A
1jvr_
1jw2A
1jw3A
1jw9B
1jwiA
1jwiB
1jx2B
1jx6A
1jx7A
1jxcA
1jxsA
1jy1A
1jy2N
1jy2P
1jy2R
1jy5A
1jyaA
1jyeA
1jyhA
1jykA
1jyoA
1jyoF
1jyrA
1jzgA
1jznA
1jztA
1jzuA
1k0dC
1k0hA
1k0mA
1k0sA
1k12A
1k1aA
1k1gA
1k1vA
1k2eA
1k2hA
1k2xB
1k36A
1k3bB
1k3eB
1k3kA
1k3rA
1k3sA
1k4nA
1k4uP
1k4uS
1k4zA
1k5dB
1k5jA
1k5nA
1k5nB
1k61A
1k66A
1k6kA
1k77A
1k78A
1k7cA
1k7jA
1k7kA
1k81A
1k8bA
1k8fA
1k8hA
1k8kA
1k8kB
1k8kC
1k8kD
1k8kE
1k8kF
1k8kG
1k8uA
1k94A
1k99A
1k9uA
1ka2A
1ka9H
1kacA
1kao_
1kb6B
1kb9B
1kb9C
1kb9D
1kb9F
1kb9G
1kb9H
1kb9I
1kbaA
1kbeA
1kbhA
1kbvA
1kcgC
1kcmA
1kcqA
1kcsH
1kdi_
1kexA
1kf6B
1kf6C
1kf6D
1kftA
1kg0C
1kg1A
1kgdA
1kgnA
1kgsA
1khiA
1khxA
1khyD
1ki1B
1kid_
1kj1D
1kj6A
1kjkA
1kjlA
1kjnA
1kjwA
1kjyD
1kk1A
1kkeA
1kkqA
1kkxA
1kl9A
1kllA
1klo_
1klpA
1klrA
1klxA
1kmdA
1kmiZ
1kmoA
1kmqA
1kmtA
1kn1A
1kn1B
1kn7A
1kngA
1knzA
1ko6A
1kobB
1koe_
1konA
1kozA
1kpf_
1kpsD
1kptA
1kq1B
1kq3A
1kq6A
1kq8A
1kqfB
1kqfC
1kqhA
1kqrA
1kqwA
1kr4A
1kr7A
1krqA
1krwA
1kshB
1ksoA
1ksqA
1ksr_
1kt6A
1kte_
1kthA
1ktuA
1ku1A
1ku2A
1ku3A
1ku9A
1kuuA
1kv4A
1kv7A
1kvnA
1kw4A
1kwaA
1kwiA
1kwsB
1kx2A
1kxgA
1kxoA
1kxpD
1kxu_
1kxvC
1ky3A
1kyfA
1kyhA
1kz7A
1kzfA
1kzqA
1kzyC
1l0lK
1l0oC
1l0qA
1l0sA
1l1cA
1l1oF
1l1sA
1l2hA
1l2mA
1l2tB
1l3aA
1l3eA
1l3iA
1l3kA
1l3lA
1l3pA
1l3yA
1l4dB
1l5aA
1l5pA
1l5xA
1l6hA
1l6kA
1l6pA
1l6rA
1l6xA
1l6xB
1l8bA
1l8dA
1l8qA
1l8rB
1l8wC
1l8yA
1l9lA
1l9vA
1la0A
1la4A
1lab_
1latB
1lb3A
1lb6A
1lba_
1lc5A
1lcsA
1lddA
1ldfA
1ldjA
1ldjB
1ldl_
1ldnA
1ldr_
1led_
1lf7A
1lfdA
1lfkA
1lfo_
1lfpA
1lg7A
1lglA
1lgpA
1lj2A
1lj5A
1lj9B
1ljoA
1lkfA
1lki_
1lkkA
1lkoA
1lktA
1lkxD
1lla_
1lldA
1llmC
1lm5A
1lm7A
1lm8V
1lmb3
1lmiA
1lmjA
1ln1A
1lngA
1lnwA
1lnzB
1lo6A
1lp9E
1lpbA
1lpvA
1lq8G
1lq9A
1lqlC
1lqsL
1lqtA
1lqvB
1lr0A
1lr5A
1lr7A
1lrv_
1lrzA
1ls1A
1lshA
1lshB
1lsi_
1lslA
1lssA
1lst_
1lsuA
1ltlA
1lu4A
1luzA
1lv3A
1lvaA
1lvfA
1lvmB
1lvoD
1lw7A
1lwmA
1lwrA
1lwuA
1lwuB
1lxhA
1lxiA
1lxjA
1lxnA
1ly2A
1lybB
1lyqB
1lzjA
1lzlA
1m0kA
1m1eB
1m1fB
1m1jA
1m1lC
1m1nB
1m1qA
1m1sA
1m2dA
1m2kA
1m2oA
1m2oB
1m2sA
1m2tB
1m31A
1m33A
1m36A
1m3sB
1m45A
1m48B
1m4jA
1m4rB
1m4uA
1m4vA
1m55A
1m56B
1m56C
1m5iA
1m5qA
1m5wA
1m5xA
1m5zA
1m65A
1m6eX
1m6iA
1m6pA
1m6yA
1m70A
1m7bA
1m7kA
1m8aA
1m8nA
1m8zA
1m93A
1m93B
1m93C
1m98B
1m9iA
1m9lA
1m9xC
1m9zA
1ma3A
1mb3A
1mba_
1mbj_
1mc2A
1mc7A
1md6A
1mdaH
1mdc_
1mdoA
1mdyA
1meyF
1mf7A
1mfgA
1mg4A
1mgpA
1mgqF
1mh1_
1mhmA
1mhnA
1mho_
1mijA
1mil_
1mioA
1mioB
1miwA
1mixA
1mjhA
1mjiA
1mjnA
1mjuH
1mjuL
1mk4A
1mkcA
1mkeA
1mkkA
1mkmB
1mknA
1mkyA
1mkzA
1ml8A
1mla_
1mldA
1mm0A
1mm3A
1mml_
1mmsB
1mn8B
1mnaB
1mngA
1mnmB
1mnnA
1mntA
1mo1B
1mof_
1moxD
1mp1A
1mp9A
1mpzA
1mqiA
1mqkH
1mqkL
1mqsA
1mqvA
1mr1C
1mr6A
1mrj_
1mrzB
1msc_
1msoB
1mspB
1mszA
1mtpA
1mu2B
1mulA
1musA
1mv4A
1mvfD
1mvhA
1mvoA
1mw7A
1mwmA
1mwpA
1mwwA
1mx3A
1mxhA
1my7B
1myn_
1myt_
1mz4A
1mz9A
1mzbA
1mzgA
1mznA
1mzpA
1mzuA
1mzwB
1n00A
1n0eB
1n0lA
1n0qA
1n0uA
1n0wA
1n0wB
1n0zA
1n10A
1n12C
1n13B
1n1cA
1n1fA
1n1jA
1n1jB
1n1qA
1n2fA
1n2zA
1n3jA
1n3kA
1n3yA
1n46A
1n47A
1n4kA
1n4nA
1n4qB
1n57A
1n5uA
1n62B
1n62C
1n67A
1n69A
1n6vA
1n71B
1n7eA
1n7sA
1n7sB
1n7sC
1n7sD
1n7zA
1n88A
1n8vA
1n8yC
1n93X
1n97A
1n9lA
1n9pA
1n9rA
1n9wA
1na3A
1namA
1naqE
1nar_
1nb5I
1nbaB
1nbcA
1nblA
1nbuC
1nbwB
1nc5A
1nciA
1ncnA
1ncqA
1ncqC
1ncs_
1nd1A
1nd7A
1nd9A
1nddB
1ne2B
1ne8A
1ne9A
1neb_
1neiA
1nekB
1nekC
1nekD
1nepA
1ner_
1neu_
1nexB
1nexC
1nezG
1nf1A
1nf2A
1nf3C
1nfdB
1nfjA
1nfp_
1nfvA
1ng0C
1ng2A
1ng6A
1ng7A
1ngkA
1ngnA
1ngr_
1nh1A
1nh2B
1nh2C
1nh2D
1nh5A
1nhkR
1nhlA
1nhoA
1nhp_
1nhyA
1ni4B
1ni5A
1ni7A
1nijA
1nivA
1nixA
1njkA
1njqA
1njrA
1nkd_
1nkl_
1nkoA
1nkpB
1nkpD
1nkqF
1nkr_
1nktA
1nkvC
1nkzA
1nkzB
1nlfA
1nlqA
1nls_
1nlwD
1nlxA
1nm3B
1nmeB
1nmoA
1nmrA
1nmuD
1nn7A
1nnfA
1nnhA
1nnqA
1nnvA
1nnwA
1nnxA
1no5B
1no7A
1no8A
1noa_
1nogA
1np6A
1np7A
1npbB
1npeA
1npiA
1npk_
1npmA
1npsA
1npuA
1npyA
1nq4A
1nq7A
1nqeA
1nqlB
1nr0A
1nr3A
1nr4C
1nrb_
1nrfA
1nrgA
1nriA
1nrjB
1nrlA
1nrvA
1nrwA
1ns5B
1nscA
1nslA
1nt2A
1nt2B
1ntcA
1ntvA
1ntyA
1nu0B
1nu4B
1nu7D
1nunA
1nuuA
1nvmB
1nvpB
1nvpC
1nvpD
1nvvS
1nw3A
1nw9B
1nwbA
1nwzA
1nx8C
1nxhB
1nxiA
1nxtA
1ny1A
1ny4A
1ny5A
1ny71
1ny72
1ny8A
1ny9A
1nyaA
1nykA
1nyoA
1nz6A
1nz8A
1nz9A
1nzaA
1nzjA
1nznA
1o0iA
1o0lA
1o13A
1o1vA
1o1yA
1o3uA
1o3xA
1o4tA
1o4uA
1o4wA
1o50A
1o57A
1o5lA
1o5uA
1o5zA
1o65A
1o69A
1o6aB
1o6dA
1o6sB
1o6vA
1o6wA
1o70A
1o73A
1o78A
1o7cT
1o7dB
1o7dC
1o7dD
1o7dE
1o7fA
1o7iB
1o7zB
1o89A
1o8rA
1o8vA
1o8xA
1o91A
1o94A
1o97C
1o97D
1o9rA
1o9wA
1o9yC
1oa8C
1oaiA
1oaoC
1oapA
1oaqL
1ob1F
1ob8B
1oboA
1oc0B
1ockA
1ocp_
1ocsA
1ocyA
1od3A
1od5A
1odfA
1odhA
1odoA
1oe4A
1oeyB
1oeyJ
1of5A
1of5B
1of9A
1ofcX
1ofuA
1ofuY
1ofwA
1ofzA
1ogaD
1ogaE
1ogdA
1ogqA
1oh2P
1oh4A
1oheA
1ohtA
1ohzB
1oi0D
1oi4B
1oi6A
1oihD
1oiuB
1oixA
1oj5A
1oj7A
1oj8A
1ojgA
1ojhD
1ojlD
1ojqA
1ojt_
1ok0A
1ok8A
1okcA
1okhA
1okiA
1okqA
1okrA
1ollA
1olmA
1olzA
1omhA
1omrA
1on0B
1on2A
1onlA
1onqA
1oo0A
1oo0B
1oo2A
1oopD
1ootA
1op4A
1op5H
1opc_
1opd_
1opiA
1oqcA
1oqjA
1oqpA
1oqvA
1or0B
1or4A
1or5A
1or7C
1orc_
1orjD
1ornA
1oruA
1oryB
1os6A
1oscF
1osdA
1oshA
1ospO
1othA
1otkA
1otsB
1otvA
1ou8A
1outB
1ouvA
1ouwD
1ov2A
1ov9B
1ovlF
1ovnA
1ovxA
1ow1A
1ow4B
1owaA
1owfA
1owfB
1owtA
1owxA
1oxdA
1oxjA
1oxkB
1oxxK
1oy3D
1oyc_
1oyiA
1oyzA
1oz2A
1oz7A
1oz7B
1oz9A
1ozjB
1oznA
1p0hA
1p1eA
1p1lA
1p1mA
1p1tA
1p22A
1p2fA
1p2xA
1p32A
1p35B
1p3cA
1p3hB
1p3qQ
1p3y1
1p4cA
1p4lD
1p4pA
1p4tA
1p4uA
1p4wA
1p4xA
1p5fA
1p5tB
1p5vA
1p65A
1p6rA
1p6uA
1p71B
1p7hL
1p8bA
1p8gA
1p8xB
1p90A
1p97A
1p99A
1p9aG
1p9hA
1p9kA
1p9rA
1pa4A
1pa7A
1paa_
1paqA
1pavA
1pb5A
1pb7A
1pba_
1pbiA
1pbjA
1pbk_
1pbuA
1pbwB
1pbyB
1pbyC
1pc3A
1pc6A
1pce_
1pcfA
1pch_
1pcvA
1pcxA
1pd3A
1pd6A
1pdgA
1pdkB
1pduA
1pe31
1pe4A
1pea_
1pewA
1pf5A
1pfbA
1pfjA
1pfkA
1pfo_
1pft_
1pg5B
1pg6A
1pgl1
1pgl2
1pguA
1pgvA
1php_
1pht_
1pi1A
1pii_
1piwA
1pjr_
1pk1B
1pk6A
1pk6B
1pk6C
1pkoA
1pkp_
1plc_
1plq_
1pls_
1pm1X
1pmy_
1pn5A
1pne_
1poc_
1poiA
1poiB
1pot_
1poxA
1pp2L
1ppfE
1ppqA
1pprM
1pq1A
1pq1B
1pq4A
1pqwA
1pru_
1prxB
1psrA
1psyA
1pszA
1pt6A
1ptf_
1ptq_
1pu6A
1puc_
1pueF
1pufA
1pufB
1pugC
1puiB
1pujA
1pulA
1puoB
1puzA
1pv0A
1pv5A
1pvdA
1pvmB
1pvtA
1pwaA
1pwbA
1px9A
1pxfA
1pxyB
1pxzA
1pyaA
1pyaB
1pybA
1pyfA
1pyoB
1pz1A
1pz4A
1pz7B
1pzlA
1pznB
1pzwA
1pzxA
1q02A
1q06B
1q08B
1q0rA
1q0uB
1q0vA
1q15A
1q1aA
1q1fA
1q1uA
1q1vA
1q20A
1q25A
1q27A
1q2hB
1q2yA
1q35A
1q38A
1q3eA
1q3jA
1q3lA
1q3oA
1q3zA
1q40B
1q47B
1q4rA
1q5dA
1q5fA
1q5hC
1q5qH
1q5wA
1q5xB
1q5yD
1q60A
1q67A
1q68A
1q6wA
1q74A
1q7eA
1q7fB
1q7hA
1q7lB
1q7rA
1q7sA
1q7xA
1q8bA
1q8dA
1q9bA
1q9jB
1q9uA
1qa5A
1qahA
1qauA
1qavA
1qb2B
1qb7A
1qbhA
1qbjC
1qbkB
1qc7A
1qcsA
1qd6C
1qd9A
1qddA
1qdeA
1qdlB
1qfgA
1qfhA
1qfjA
1qfoC
1qftA
1qg3A
1qg7A
1qgbA
1qgmA
1qgoA
1qgqA
1qgrA
1qgvA
1qhdA
1qhlA
1qhqA
1qhvA
1qj8A
1qjkA
1qjoA
1qjpA
1qjtA
1qk6A
1qkkA
1qkmA
1qkrA
1qksA
1ql3A
1qleD
1qlmA
1qlpA
1qlsA
1qlwA
1qm9A
1qmcA
1qmeA
1qmjA
1qmvA
1qmyA
1qn2A
1qnaA
1qniA
1qnkA
1qnwA
1qnxA
1qo0D
1qo3C
1qo6A
1qoiA
1qokA
1qopB
1qorA
1qoyA
1qp8A
1qpmA
1qqeA
1qqfA
1qqgB
1qqp1
1qqp2
1qqp3
1qqp4
1qqrB
1qr0A
1qreA
1qrjB
1qrvA
1qryA
1qs0A
1qs0B
1qsdA
1qstA
1qtnB
1qtoA
1qu1C
1qu7A
1qu9A
1quaA
1qubA
1quqA
1quqB
1quuA
1qvbA
1qvcA
1qveA
1qw2A
1qwdB
1qwiA
1qwkA
1qwtA
1qwzA
1qx2B
1qxfA
1qxmA
1qxnA
1qy5A
1qyaA
1qycA
1qydA
1qyiA
1qynC
1qyp_
1qz8B
1qzgA
1qznA
1qzpA
1qzzA
1r03A
1r0dA
1r0mA
1r0oB
1r0rI
1r0uA
1r10A
1r13A
1r17A
1r1kD
1r1mA
1r1qB
1r1tB
1r1uA
1r21A
1r26A
1r29A
1r2jA
1r2mA
1r2qA
1r2zA
1r3dA
1r3hG
1r3jC
1r42A
1r48A
1r4aE
1r4cA
1r4vA
1r4xA
1r5bA
1r5iD
1r5lA
1r5mA
1r5qA
1r5rA
1r5sA
1r69_
1r6fA
1r6jA
1r6nA
1r6oD
1r6rA
1r6vA
1r71A
1r73A
1r75A
1r7gA
1r7hA
1r7jA
1r88A
1r8dA
1r8eA
1r8hA
1r8iA
1r8jA
1r8nA
1r8oA
1r8oB
1r8sA
1r8sE
1r8uA
1r9dA
1r9fA
1r9hA
1r9lA
1r9pA
1r9wA
1rblM
1rc2A
1rc6A
1rcc_
1rcuA
1rcwB
1rdo1
1rduA
1re5C
1regY
1repC
1res_
1rewC
1rf8A
1rf8B
1rfeA
1rfhA
1rfnA
1rfnB
1rfs_
1rg6A
1rg8A
1rgoA
1rgrA
1rgvA
1rgwA
1rgxA
1rh1A
1rh2F
1rh8A
1rhi2
1rhpA
1ri5A
1ri6A
1ri7A
1ri9A
1rifA
1ril_
1rimA
1rip_
1rj1A
1rj8A
1rj9A
1rjjA
1rjtA
1rk8C
1rkjA
1rkqA
1rktA
1rkuA
1rl1A
1rl2A
1rl6A
1rlf_
1rlgB
1rlhA
1rliD
1rljA
1rlkA
1rm6B
1rm6C
1rmd_
1rmvA
1ro2A
1ro4A
1ro5A
1roaA
1rocA
1rowA
1rp0A
1rp3C
1rp4A
1rpyB
1rq0A
1rq2B
1rq6A
1rq8A
1rqtA
1rqwA
1rr7A
1rro_
1rsoB
1rss_
1rsy_
1rt8A
1rtrB
1rttA
1rtu_
1rtwA
1rutX
1rv9A
1rvkA
1rvv1
1rvxA
1rw1A
1rw2A
1rw5A
1rw6A
1rw7A
1rwjA
1rwrA
1rwtF
1rwuA
1rwyA
1rwzA
1rxdA
1rxqD
1rxwA
1ry3A
1ry6A
1ry9A
1rykA
1rylB
1ryoA
1ryqA
1ryuA
1ryvA
1rz1A
1rz2A
1rz3A
1rz4A
1rzhH
1rzhL
1rzhM
1rzoB
1rzsA
1rzwA
1s03G
1s04A
1s05A
1s0pA
1s0yA
1s1cX
1s1fA
1s1nA
1s1qC
1s21A
1s24A
1s29A
1s2eA
1s2xA
1s35A
1s3jB
1s3lA
1s3qA
1s3rA
1s3sH
1s48A
1s4cA
1s4kA
1s4vA
1s4xA
1s4zA
1s50A
1s55A
1s5aA
1s5rB
1s5uG
1s62A
1s68A
1s69A
1s6cA
1s6dA
1s6xA
1s70B
1s7eA
1s7iA
1s7jA
1s7mD
1s7oA
1s7zA
1s8nA
1s98A
1s9pD
1s9uA
1sacA
1sauA
1sawB
1sb0A
1sb2A
1sb2B
1sb6A
1sbp_
1sbxA
1sc3B
1scfD
1sco_
1sctB
1sd4A
1sddA
1sdiA
1sdmA
1se0A
1se7A
1se8A
1se9A
1sedA
1sefA
1seiA
1sek_
1semB
1senA
1sesA
1sf0A
1sf8G
1sf9A
1sfdA
1sfnA
1sfp_
1sfuA
1sfxA
1sg1X
1sg5A
1sg7A
1sgjA
1sgmA
1sgoA
1sgwA
1sh5A
1shcA
1sheA
1shi_
1shp_
1shsA
1shuX
1shwB
1shxA
1si2A
1si5H
1si6X
1sis_
1siyA
1sj1A
1sjdB
1sjqA
1sjrA
1sjwA
1sk4A
1skhA
1sknP
1skqA
1skz_
1sm7A
1smbA
1smoA
1smpI
1sn6A
1snlA
1snyA
1sofA
1sp0A
1sp3A
1sp8A
1spgA
1spgB
1spkA
1sppA
1sppB
1spvA
1sq2N
1sq4A
1sq9A
1sqeB
1sqgA
1sqhA
1sqiB
1sqlC
1sqnB
1sqrA
1squB
1sqwA
1sr3A
1sr4A
1sr4B
1sr4C
1sr8A
1sra_
1srkA
1sro_
1srqD
1srrB
1ss2A
1ss4A
1ss6A
1sseB
1sslA
1sszA
1st7A
1st9B
1stfI
1stmA
1stu_
1stzB
1su0B
1su1A
1sumB
1sv0A
1sv0D
1sv1C
1svb_
1svdM
1svfC
1sviA
1svmC
1svtO
1svy_
1sw5A
1sw6A
1sxdA
1sxeA
1sxgA
1sxjB
1sxjC
1sxjD
1sxjE
1sxm_
1sxrA
1syrA
1syxB
1sz7A
1sz9A
1szbA
1sziA
1szlA
1szoA
1t06A
1t0bA
1t0cA
1t0fA
1t0gA
1t0hA
1t0hB
1t0iA
1t0pB
1t0qA
1t0qB
1t0qC
1t0tV
1t0yA
1t0zA
1t12A
1t15A
1t16A
1t17A
1t1dA
1t1gA
1t1hA
1t1tA
1t1vA
1t23A
1t2bA
1t2kA
1t2kD
1t2mA
1t2wA
1t33B
1t3gA
1t3jA
1t3oA
1t3qB
1t3qC
1t3uD
1t3yA
1t4aA
1t56A
1t57A
1t5cA
1t5iA
1t5jA
1t5oA
1t5rA
1t61B
1t62B
1t64A
1t6aA
1t6fA
1t6gC
1t6lA
1t6nA
1t6oA
1t6sA
1t70A
1t71A
1t72E
1t77A
1t7rA
1t7sA
1t7vA
1t82B
1t8dA
1t8hA
1t8kA
1t8tB
1t92A
1t94A
1t95A
1t98B
1tafA
1tafB
1tb6I
1tbd_
1tbrR
1tc5A
1tca_
1td4A
1td5D
1tdhA
1tdqA
1tdqB
1te4A
1te5A
1te7A
1tejA
1ten_
1teyA
1tf0B
1tf1C
1tf3A
1tf5A
1tf7A
1tfe_
1tfi_
1tfs_
1tfxC
1tg0A
1tgsI
1tgxA
1th5A
1th7A
1th8B
1thfD
1thg_
1thm_
1thqA
1thtB
1thx_
1ti3A
1ti5A
1ti8A
1tia_
1tib_
1tie_
1tig_
1tiiA
1tiqB
1tiu_
1tiv_
1tizA
1tjlA
1tjoA
1tjyA
1tk7A
1tkiA
1tkkB
1tljA
1tlqA
1tltA
1tme1
1tme2
1tme3
1tmy_
1tn3_
1tn6B
1tnn_
1tnrA
1tnt_
1to0F
1to2I
1toaA
1ton_
1tovA
1tozA
1tp5A
1tp6A
1tp9D
1tpn_
1tq1A
1tq4A
1tq5A
1tq8A
1tqxA
1tqyB
1tqzA
1tr0A
1trb_
1tsk_
1tt7A
1ttnA
1ttuA
1ttzA
1tu2B
1tu3H
1tu9A
1tuaA
1tueA
1tueJ
1tuhA
1tujA
1tukA
1tul_
1tuoA
1tuvA
1tuwA
1tv0A
1tv8B
1tvdA
1tvfA
1tvgA
1tviA
1tvjA
1tvt_
1tvxB
1tw4A
1tw6B
1tw9E
1twdA
1twfB
1twfC
1twfF
1twfH
1twfI
1twfJ
1twfK
1twfL
1twuA
1twyF
1tx4A
1txdA
1txjA
1txkA
1txlA
1txm_
1txqA
1txuA
1txvA
1txvB
1ty0A
1ty9A
1tyjA
1tz0A
1tz1A
1tz4A
1tz5A
1tzaB
1tzvA
1tzyA
1tzyB
1tzyC
1tzyD
1tzzA
1u00A
1u02A
1u07A
1u0bB
1u0jA
1u0kB
1u0mA
1u0sA
1u11B
1u14A
1u19A
1u1iA
1u1sE
1u20A
1u2cA
1u2fA
1u2hA
1u2mC
1u2wB
1u34A
1u36A
1u3bA
1u3dA
1u3eM
1u3hA
1u3hB
1u3mA
1u3oA
1u4fB
1u55B
1u57A
1u58A
1u5dB
1u5fA
1u5kA
1u5lA
1u5mA
1u5rA
1u5sA
1u5sB
1u5xA
1u61A
1u69A
1u6fA
1u6lA
1u6mA
1u6tA
1u7bA
1u7eB
1u7gA
1u7iA
1u7kA
1u7nA
1u7pD
1u84A
1u86A
1u89A
1u8bA
1u8sB
1u8zB
1u92B
1u94A
1u9cA
1u9dA
1u9kA
1u9lA
1u9tA
1uadC
1uanA
1uapA
1uawA
1uayB
1ub1A
1ub4B
1ub9A
1ubdC
1uc2A
1uc6A
1uc8B
1ucpA
1ucrB
1ucsA
1uctA
1ud9C
1uddB
1udkA
1udxA
1ue9A
1ueaB
1uebA
1uelA
1uelB
1uemA
1uenA
1ueoA
1uepA
1ueqA
1uewA
1ueyA
1uezA
1uf1A
1uf9A
1ufaA
1ufbA
1uffA
1ufkA
1ufmA
1ufnA
1ufoA
1ufrC
1ufxA
1ufzA
1ug0A
1ug1A
1ug2A
1ug3A
1ug6A
1ug7A
1ug8A
1ugjA
1ugkA
1ugmA
1ugnA
1ugoA
1ugpB
1ugvA
1ugxA
1uh6A
1uhaA
1uhcA
1uheA
1uhfA
1uhgA
1uhmA
1uhnA
1uhpA
1uhrA
1uhsA
1uhtA
1uhuA
1uhwA
1uhzA
1ui5B
1uilA
1uitA
1uj0A
1uj8A
1ujdA
1ujlA
1ujoA
1ujrA
1ujtA
1ujuA
1ujvA
1ujwB
1uk5A
1ukcA
1ukfA
1ukgA
1ukkA
1ukuA
1ukz_
1ul1X
1ul3D
1ul5A
1uldA
1uliD
1ulqA
1ulyA
1um1A
1um5L
1um8A
1umdB
1umnD
1umqA
1umrA
1umrC
1umwA
1unaA
1unkA
1unlD
1unnC
1uocB
1uohA
1uowA
1uozA
1up7B
1up8A
1up9A
1upaB
1upkA
1upqA
1upsB
1uptC
1upvA
1uqwA
1urjB
1urqA
1ursA
1uruA
1urvA
1us5A
1us7B
1uscA
1usgA
1usmA
1uspB
1usuA
1usuB
1ut1A
1ut7B
1utaA
1utcB
1utg_
1uthB
1utxA
1uufA
1uuhA
1uujA
1uunA
1uuqA
1uurA
1uuyA
1uv0A
1uv7B
1uvhA
1uvqA
1uvqB
1uw2A
1uw4A
1uw4B
1uw6A
1uwfA
1uwmA
1uwvA
1ux5A
1ux6A
1ux8A
1uxaA
1uxd_
1uxoA
1uxxX
1uxzA
1uy4A
1uyjA
1uylA
1uynX
1uz3A
1uz5A
1uzcA
1uzeA
1uzpA
1uzxA
1v04A
1v05A
1v06A
1v0dA
1v1aA
1v1cA
1v1pB
1v29B
1v2bB
1v2yA
1v2zA
1v30A
1v31A
1v32A
1v38A
1v3fA
1v43A
1v4rA
1v4xA
1v4xB
1v54B
1v54C
1v54D
1v54E
1v54F
1v54G
1v54H
1v54I
1v54J
1v54K
1v54L
1v54M
1v58A
1v5iB
1v5jA
1v5lA
1v5mA
1v5nA
1v5oA
1v5pA
1v5rA
1v5tA
1v5uA
1v60A
1v61A
1v62A
1v64A
1v65A
1v66A
1v6bA
1v6eA
1v6gA
1v6iA
1v6pA
1v6tA
1v6zB
1v74A
1v7bB
1v7mV
1v7pA
1v7pB
1v7pC
1v85A
1v86A
1v87A
1v88A
1v89A
1v8cA
1v8dB
1v8hA
1v8kA
1v8pA
1v8qA
1v91A
1v92A
1v96B
1v9dC
1v9yA
1va1A
1va8A
1va9A
1vaeA
1vajA
1vavA
1vb5A
1vb7A
1vbkA
1vbvA
1vbwA
1vc1A
1vc3B
1vcaA
1vcsA
1vctA
1vd4A
1vddA
1vdhA
1vdjA
1vdwB
1vdyA
1ve0A
1ve3B
1vecA
1veeA
1vegA
1vehA
1vejA
1vekA
1vetA
1vetB
1vf5A
1vf5B
1vf6A
1vf6D
1vf7E
1vf8A
1vfiA
1vfjC
1vfvA
1vfyA
1vg0A
1vg9B
1vggA
1vgjA
1vgoA
1vgyA
1vh0A
1vh4B
1vh5A
1vh9A
1vhcA
1vheA
1vhh_
1vhkD
1vhmA
1vhnA
1vhoA
1vhqB
1vhsB
1vhuA
1vhyB
1vi0A
1vi1A
1vi4A
1vi6A
1vi7A
1vih_
1vimA
1viuC
1vizA
1vj2A
1vjfA
1vjgA
1vjhA
1vjkA
1vjlB
1vjnA
1vjqA
1vjuA
1vjw_
1vjxA
1vk0A
1vk4A
1vk8A
1vkcA
1vkdE
1vkfA
1vkiB
1vkkA
1vkmA
1vkuA
1vkwA
1vl0A
1vl4A
1vl5A
1vl6A
1vl7A
1vlfN
1vlgA
1vliA
1vlmB
1vlrA
1vls_
1vlyA
1vm0B
1vm9A
1vmaA
1vmbA
1vmeA
1vmhA
1vmjA
1vmoA
1vp4A
1vp6A
1vp8A
1vpbA
1vphC
1vplA
1vpqA
1vprA
1vpsB
1vpu_
1vpyA
1vq0A
1vqo1
1vqo3
1vqoA
1vqoB
1vqoC
1vqoD
1vqoE
1vqoF
1vqoH
1vqoI
1vqoJ
1vqoK
1vqoL
1vqoM
1vqoN
1vqoO
1vqoP
1vqoQ
1vqoR
1vqoS
1vqoT
1vqoU
1vqoV
1vqoW
1vqoX
1vqoY
1vqoZ
1vqqB
1vqrA
1vqsA
1vqwA
1vqyB
1vqzA
1vr4B
1vr5A
1vraB
1vrbC
1vrmA
1vrvA
1vryA
1vs0B
1vsgA
1vybB
1vycA
1vydA
1vykA
1vynA
1vyrA
1vyxA
1vz0H
1vzsA
1vzwA
1vzyB
1w0hA
1w0mF
1w0pA
1w0tA
1w0uA
1w15A
1w1wA
1w1wE
1w25A
1w2qA
1w2wB
1w2wM
1w2yB
1w33B
1w3fA
1w3oA
1w3wA
1w41A
1w4kA
1w4sA
1w4tA
1w4vF
1w4xA
1w53A
1w5bA
1w5fA
1w5tC
1w6kA
1w6nB
1w6sB
1w70A
1w7bA
1w7eA
1w7jA
1w7jB
1w85B
1w85J
1w8aA
1w8kA
1w8xN
1w98B
1w99A
1w9cA
1w9gA
1w9hA
1w9rA
1w9sA
1wa5B
1wa5C
1wa8A
1wa8B
1wad_
1waqA
1wazA
1wb9A
1wba_
1wbeA
1wcdJ
1wcjA
1wckA
1wcnA
1wcv1
1wd6B
1wdcA
1wdcB
1wdcC
1wddS
1wdiA
1wdjB
1wdkC
1wdnA
1wdtA
1wduB
1wdvA
1we3P
1we6A
1we8A
1we9A
1weeA
1wehA
1wekE
1welA
1wemA
1weoA
1wepA
1weqA
1wer_
1wevA
1wewA
1wexA
1wezA
1wf0A
1wf2A
1wf3A
1wf5A
1wf6A
1wf8A
1wfdA
1wffA
1wfjA
1wfkA
1wflA
1wfmA
1wfnA
1wfoA
1wfqA
1wftA
1wfuA
1wfvA
1wfwA
1wfyA
1wg2A
1wg5A
1wg6A
1wg7A
1wgdA
1wgeA
1wgfA
1wghA
1wglA
1wgmA
1wgnA
1wgoA
1wgpA
1wgqA
1wgrA
1wguA
1wgvA
1wgwA
1wgxA
1wgyA
1wh1A
1wh2A
1wh3A
1wh6A
1wh7A
1wh8A
1wh9A
1whaA
1whcA
1whhA
1whi_
1whlA
1whmA
1whnA
1who_
1whqA
1whrA
1whtA
1whtB
1whvA
1whwA
1whxA
1whyA
1whzA
1wi1A
1wi2A
1wi3A
1wi4A
1wi5A
1wi6A
1wi7A
1wi8A
1wi9A
1wiaA
1wibA
1wicA
1widA
1wieA
1wifA
1wigA
1wihA
1wiiA
1wijA
1wikA
1wilA
1wimA
1winA
1wirA
1wisA
1wiu_
1wivA
1wixA
1wj0A
1wj2A
1wj3A
1wj4A
1wj5A
1wj7A
1wj9A
1wjaA
1wjgA
1wjhA
1wjiA
1wjjA
1wjkA
1wjmA
1wjnA
1wjoA
1wjpA
1wjrA
1wjtA
1wjvA
1wjxA
1wjzA
1wk1A
1wkcA
1wkiA
1wkoA
1wkpA
1wkt_
1wkuA
1wlfA
1wlgA
1wlmA
1wlnA
1wloA
1wlqC
1wluA
1wlzB
1wm3A
1wmgF
1wmhB
1wmiA
1wmmA
1wmsA
1wmtA
1wmuA
1wmvA
1wmxA
1wmzA
1wocA
1wolA
1wotA
1wouA
1wozA
1wp0A
1wp1B
1wpbM
1wphB
1wpuA
1wpxB
1wq6A
1wq8A
1wqgA
1wqjB
1wqlB
1wqsA
1wr2A
1wr4A
1wr6D
1wrbA
1wrdA
1wrgA
1wruA
1ws8A
1wscB
1wspA
1wsxA
1wthD
1wtyC
1wu2A
1wu3I
1wu8A
1wu9A
1wubA
1wucA
1wueA
1wufA
1wuiL
1wuzA
1wv2A
1wveC
1wvhA
1wviA
1wvkA
1wvnA
1wvqA
1wvtA
1ww7A
1wwbX
1wwcA
1wwhB
1wwiA
1wwjB
1wwlB
1wwpA
1wwuA
1wwvA
1wwwW
1wwxA
1wwyA
1wwzA
1wx8A
1wx9A
1wxaA
1wxcB
1wxpA
1wxrA
1wxtA
1wxuA
1wxvA
1wy0A
1wy3A
1wy5A
1wy9A
1wyhA
1wyjA
1wylA
1wymA
1wyrA
1wysA
1wyuB
1wywB
1wyxA
1wyzB
1wz3A
1wz6A
1wz9A
1wzuA
1x0hA
1x0oA
1x0pH
1x1fA
1x1gA
1x1mA
1x1rA
1x2iA
1x2kA
1x2lA
1x2nA
1x31B
1x31C
1x31D
1x32A
1x36A
1x3aA
1x3bA
1x3cA
1x3dA
1x3eA
1x3hA
1x3kA
1x3pA
1x3qA
1x3sA
1x3zB
1x40A
1x41A
1x44A
1x46A
1x47A
1x4aA
1x4cA
1x4dA
1x4eA
1x4fA
1x4gA
1x4hA
1x4iA
1x4jA
1x4kA
1x4mA
1x4nA
1x4oA
1x4pA
1x4qA
1x4rA
1x4sA
1x4tA
1x4uA
1x4vA
1x4wA
1x4xA
1x4yA
1x4zA
1x50A
1x52A
1x53A
1x57A
1x58A
1x5bA
1x5eA
1x5fA
1x5gA
1x5iA
1x5jA
1x5kA
1x5mA
1x5nA
1x5oA
1x5pA
1x5qA
1x5sA
1x5tA
1x5uA
1x5wA
1x5xA
1x5yA
1x61A
1x64A
1x65A
1x67A
1x68A
1x69A
1x6bA
1x6dA
1x6fA
1x6hA
1x6iB
1x6oA
1x6zA
1x79C
1x7fA
1x7vA
1x88A
1x89A
1x8dA
1x8qA
1x8yA
1x91A
1x92A
1x94A
1x99B
1x9aA
1x9fA
1x9fB
1x9fC
1x9fD
1x9gA
1x9lA
1x9uB
1x9zB
1xa0B
1xa9A
1xaoA
1xauA
1xawA
1xbrB
1xbsA
1xc5A
1xcbA
1xccB
1xcgE
1xcrA
1xd5D
1xd7A
1xdfA
1xdiA
1xdnA
1xdtR
1xdxA
1xdyF
1xe0G
1xe1A
1xe7C
1xeaA
1xebF
1xedC
1xefA
1xeqB
1xer_
1xeuA
1xewX
1xewY
1xfdA
1xfiA
1xfjA
1xfsB
1xg0A
1xg0C
1xg2B
1xg5B
1xg7B
1xg8A
1xgkA
1xgsA
1xgwA
1xhcA
1xhdA
1xhfA
1xhhA
1xhjA
1xhnA
1xhsA
1xi9A
1xioA
1xipA
1xiwE
1xiwF
1xiyB
1xizB
1xj1A
1xjcA
1xjhA
1xjsA
1xjvA
1xk4D
1xk4E
1xk5A
1xkeA
1xkiA
1xklA
1xknA
1xkpB
1xkpC
1xkqB
1xkrA
1xksA
1xktA
1xkuA
1xkwA
1xkzA
1xl3C
1xl4B
1xm3C
1xm5A
1xm9A
1xmaB
1xmbA
1xmtA
1xn5A
1xn6A
1xn7A
1xn9A
1xneA
1xnfA
1xniA
1xnpA
1xntA
1xo0A
1xo3A
1xo5B
1xocA
1xodA
1xoyA
1xp8A
1xpa_
1xpcA
1xphA
1xpjB
1xq1A
1xq4B
1xq6A
1xq7A
1xq8A
1xqaA
1xqbA
1xqoA
1xqrA
1xquA
1xr0B
1xr4A
1xrdA
1xrgC
1xrkB
1xrsB
1xs0C
1xs3A
1xs5A
1xs9D
1xsfA
1xsvA
1xt5A
1xt8B
1xtaA
1xtmB
1xtoA
1xtpA
1xtqA
1xu0A
1xu1T
1xu6A
1xubA
1xuuA
1xuvA
1xv3A
1xvhB
1xvlC
1xvpB
1xvsA
1xvxA
1xw3A
1xw8A
1xwbA
1xwdB
1xwdF
1xweA
1xwhA
1xwiA
1xwmA
1xwvA
1xx7A
1xxaC
1xxgA
1xxlA
1xxqA
1xygA
1xyiA
1xyn_
1xypA
1xzoA
1xzpB
1xzzA
1y02A
1y08A
1y0gA
1y0hB
1y0jA
1y0kA
1y0yA
1y0zB
1y12A
1y14D
1y1cA
1y1lA
1y1oA
1y1xB
1y23A
1y2iA
1y2oA
1y2tA
1y2yA
1y3tA
1y43B
1y4jA
1y4mA
1y4oA
1y4tA
1y4uA
1y55X
1y56B
1y5eC
1y5hB
1y5iB
1y5iC
1y5oA
1y60A
1y62A
1y63A
1y6dA
1y6iA
1y6kR
1y6uA
1y6zA
1y71B
1y74B
1y7kA
1y7mA
1y7pC
1y7qA
1y7xA
1y7yB
1y80A
1y81A
1y88A
1y89A
1y8cA
1y8fA
1y8mA
1y8oB
1y8qA
1y8qB
1y8tB
1y8xB
1y96A
1y96D
1y9bA
1y9iA
1y9jA
1y9qA
1y9uA
1ya0A
1ya5T
1yacA
1yadB
1yarH
1yarO
1yat_
1yavB
1yb0A
1yb2A
1ybfC
1ybiA
1ybxA
1ybyA
1yc0I
1yc9A
1ycc_
1ycdB
1yceA
1yckA
1ycoA
1ycsB
1yd0A
1yd6B
1yd7A
1yd9C
1ydeF
1ydgE
1ydiA
1ydlA
1ydmC
1ydoA
1yduA
1ydwA
1ydxA
1ye8A
1yelA
1yemB
1yewA
1yewB
1yewC
1yeyC
1yezA
1yf2A
1yf9A
1yfqA
1yg0A
1yg2A
1ygpA
1ygrA
1ygs_
1ygtA
1yh2A
1yh5A
1yhdA
1yhlA
1yhnB
1yhpA
1yi8A
1yiiA
1yioA
1yj1A
1yj7D
1yjdC
1yjgA
1yk3D
1yk4A
1ykaA
1ykhA
1ykhB
1ykwA
1ylfB
1ylkA
1yllC
1ylmA
1ylnA
1yloA
1ylqA
1ym5A
1ymqA
1ymtA
1ymzA
1yn3A
1yn4A
1yn5B
1ynbA
1ynrB
1ynxA
1yo5C
1yoaA
1yobA
1yocA
1yokA
1yopA
1yovC
1yoxF
1yp5A
1yp8A
1yphC
1yphE
1ypqB
1yprA
1ypxA
1ypyA
1yqaA
1yqbA
1yqeA
1yqfE
1yqgA
1yqhA
1yr1A
1yrbB
1yrkA
1yrxC
1yrzA
1ys5A
1ys7A
1yseA
1ysfA
1yspA
1ysqA
1ytlA
1ytqA
1yudA
1yueA
1yukA
1yukB
1yurA
1yuzA
1yvcA
1yviB
1yvrA
1yvvA
1ywfA
1ywlA
1ywmA
1ywqA
1ywuA
1ywwA
1ywxA
1ywyA
1ywzA
1yx0A
1yx1A
1yx3A
1yx7A
1yxaA
1yy7B
1yycA
1yyhB
1yymG
1yyvB
1yz7A
1yzbA
1yzfA
1yzmA
1yzqA
1yzvA
1yzyA
1z05A
1z06A
1z08D
1z0jA
1z0jB
1z0nA
1z0pA
1z0xA
1z1dA
1z1sA
1z21A
1z23A
1z2aA
1z2iA
1z2kA
1z2mA
1z2nX
1z2qA
1z2wA
1z3eB
1z3iX
1z3kA
1z3uA
1z3xA
1z40A
1z47B
1z4eA
1z52B
1z54C
1z5vA
1z5yE
1z5zB
1z60A
1z65A
1z67A
1z6cA
1z6iA
1z6mA
1z6nA
1z6oA
1z6oM
1z6rA
1z6wA
1z70X
1z72B
1z77A
1z7aF
1z7kB
1z7lA
1z7mH
1z7uB
1z7xW
1z84B
1z85A
1z8mA
1z8uC
1z90B
1z91A
1z94E
1z98A
1z99A
1z9bA
1z9fA
1z9lA
1z9mA
1z9tA
1z9vA
1za7A
1zarA
1zavA
1zavU
1zb1A
1zb7A
1zbdB
1zbmA
1zboA
1zbpA
1zbrA
1zbsA
1zc1A
1zc3B
1zc6B
1zcbA
1zccB
1zceA
1zczA
1zd0A
1zd9A
1ze3C
1ze3D
1ze3H
1zeeA
1zeqX
1zetA
1zfd_
1zfo_
1zg2A
1zgdA
1zghA
1zgkA
1zgoA
1zgsA
1zgzA
1zh1A
1zh2A
1zh5B
1zhcA
1zhhB
1zhvA
1ziwA
1zj6A
1zk8A
1zk9A
1zkdA
1zkhA
1zkiA
1zkoA
1zkpB
1zkzA
1zl0B
1zljA
1zm0B
1zmaA
1zmbA
1zmeC
1zmsA
1zmtA
1zn6A
1zndA
1znnA
1znpA
1zo0A
1zo2A
1zoqC
1zoxA
1zp2A
1zp7B
1zpyD
1zq1C
1zq3P
1zq7B
1zr0B
1zr9A
1zrjA
1zroA
1zrrA
1zs3A
1zs4D
1zs9A
1zsoA
1zswA
1zt3A
1zthC
1ztpC
1ztxE
1zu1A
1zu2A
1zu4A
1zud4
1zunB
1zv1A
1zv4X
1zvoC
1zvpD
1zw8A
1zwtA
1zwyD
1zx2A
1zx5A
1zx8A
1zxfA
1zxjB
1zxq_
1zxtA
1zxuA
1zy7B
1zybA
1zyiA
1zzaA
1zzkA
1zzoA
256bA
2a01A
2a06B
2a06D
2a06F
2a06G
2a06H
2a06I
2a06W
2a07I
2a0uA
2a10B
2a13A
2a15A
2a19C
2a1iA
2a1jB
2a1vA
2a20A
2a22A
2a23A
2a26A
2a2fX
2a2lC
2a2mA
2a2pA
2a33A
2a35A
2a3nA
2a3qA
2a40B
2a41C
2a46A
2a4hA
2a50B
2a55A
2a5jA
2a5lB
2a5sA
2a5yA
2a5yC
2a61B
2a65A
2a66A
2a67A
2a6hC
2a6hD
2a6mB
2a6qA
2a6sB
2a6tB
2a6vA
2a6zA
2a72A
2a74D
2a74E
2a74F
2a7bA
2a7kA
2a7oA
2a7uB
2a7yA
2a8eA
2a8nA
2a90A
2a9fA
2a9sA
2aamB
2aaxA
2ab0A
2ab1A
2ab5B
2abqA
2acaA
2acmA
2acmB
2act_
2adzA
2aefA
2aenA
2aeqL
2aeuA
2af0A
2afaA
2afbA
2afdA
2afjA
2afpA
2ag4A
2ag5A
2ah5A
2ah6A
2ahmA
2ahmE
2ahoB
2ahqA
2ahyB
2ai4A
2aibA
2aifA
2airB
2aivA
2aj7B
2ajfE
2ajrA
2ak5B
2akaB
2akfA
2al3A
2alaA
2aliA
2amhA
2amiA
2amlA
2anuF
2aorA
2ap3A
2apjD
2apr_
2aq4A
2aq5A
2aq6A
2aqjA
2aqlB
2ar1A
2arcB
2arhC
2arpA
2arzB
2asbA
2asfA
2asuB
2at2A
2atpD
2atrA
2atvA
2atzA
2auaB
2aucA
2auwA
2av9B
2avdA
2avnA
2avuE
2aw2A
2awgA
2axlA
2axoA
2axpA
2axtA
2axtB
2axtC
2axtD
2axtE
2axtF
2axtH
2axtJ
2axtL
2axtM
2axtO
2axtU
2axtZ
2axwA
2axyB
2ayh_
2ayuA
2az4A
2azeA
2azeB
2azeC
2azpA
2azwA
2b06A
2b0aA
2b0cA
2b0hA
2b0lC
2b0oG
2b0rA
2b0vA
2b18A
2b1eA
2b1xB
2b1yA
2b20A
2b25B
2b2hA
2b2nB
2b2yB
2b30A
2b33B
2b34A
2b3gA
2b3nB
2b3wA
2b4aA
2b4jC
2b4lA
2b4vA
2b4wA
2b59B
2b5aB
2b5iB
2b5iC
2b5iD
2b5lD
2b5nA
2b5xA
2b68A
2b6cB
2b6dA
2b6oA
2b71A
2b7eA
2b8aA
2b8eC
2b9dA
2b9eA
2b9lA
2b9sB
2b9wA
2ba0D
2ba0G
2ba2A
2baa_
2bafA
2baiA
2basB
2bayA
2bb8_
2bbeA
2bbhA
2bbkH
2bbkL
2bbrA
2bbvA
2bby_
2bcgG
2bcgY
2bcmA
2bdqA
2bdtA
2bdvA
2bdwB
2be1A
2be4A
2bemA
2beqA
2beqE
2bf9A
2bfdB
2bfxB
2bfxC
2bg5B
2bgcA
2bgkA
2bh1A
2bh1X
2bh4X
2bhmB
2bhvF
2bi0A
2bibA
2bidA
2biqA
2bivC
2biwA
2bj0A
2bj7A
2bjfA
2bjnA
2bjoA
2bjqA
2bjrB
2bjvA
2bk0A
2bk6A
2bk9A
2bkaA
2bkdN
2bkfA
2bkhA
2bkyA
2bkyX
2bl0B
2bl0C
2bl5A
2bl8A
2blfA
2blfB
2bm3A
2bm5A
2bm8A
2bmfA
2bmjA
2bmmA
2bmoA
2bmoB
2bmt_
2bmzA
2bn5A
2bnlC
2bnmA
2bnxA
2bo5A
2bo9A
2bo9B
2bokL
2bolA
2bopA
2boqA
2bpa1
2bpa2
2bptA
2bq4B
2br2B
2br9A
2brqA
2bryA
2bs3B
2bs3C
2bsdA
2bseD
2bsfA
2bswA
2bt2A
2bt6A
2bt9A
2btoA
2bus_
2bv1B
2bv2A
2bw2A
2bw3B
2bwbB
2bwmA
2bwqA
2bx6A
2bxxA
2bycB
2byeA
2bykB
2bykC
2bynB
2bz6L
2bz8B
2bzvA
2c0cB
2c0jB
2c0kB
2c0xA
2c0zA
2c12A
2c1dA
2c1dB
2c1mA
2c1mB
2c2aA
2c2nA
2c2vV
2c34A
2c35A
2c35B
2c36A
2c3bA
2c3gA
2c3vB
2c4kA
2c4nA
2c4xA
2c52B
2c55A
2c5lC
2c5qF
2c5sA
2c5wB
2c5zA
2c6jA
2c7hA
2c7nI
2c8sA
2c9fA
2c9wA
2ca6A
2calA
2cb3A
2cbp_
2cc1A
2cc3A
2ccmA
2ccwA
2cdpA
2cfeA
2cfqA
2cg5B
2chhA
2cmd_
2cmuA
2cnd_
2co8A
2co9A
2cobA
2cocA
2codA
2cofA
2cohA
2conA
2copA
2corA
2couA
2cowA
2cozA
2cp0A
2cp2A
2cp6A
2cp8A
2cp9A
2cpcA
2cpdA
2cpeA
2cpfA
2cphA
2cpjA
2cpmA
2cpqA
2cprA
2cptA
2cpwA
2cpxA
2cpyA
2cpzA
2cq0A
2cq2A
2cq3A
2cq4A
2cq7A
2cqcA
2cqdA
2cqeA
2cqfA
2cqgA
2cqhA
2cqiA
2cqjA
2cqkA
2cqlA
2cqmA
2cqnA
2cqoA
2cqpA
2cqqA
2cqrA
2cqwA
2cqxA
2cr0A
2cr2A
2cr4A
2cr5A
2cr6A
2cr7A
2cr8A
2crbA
2crcA
2creA
2crfA
2crgA
2crhA
2crjA
2crlA
2crmA
2crnA
2crpA
2crqA
2crrA
2cruA
2crvA
2crwA
2cryA
2crzA
2cs0A
2cs1A
2cs3A
2cs4A
2cs7A
2cs8A
2csfA
2csgA
2cshA
2csiA
2csjA
2cskA
2cspA
2csqA
2cssA
2csvA
2csyA
2cszA
2ct0A
2ct1A
2ct3A
2ct4A
2ct5A
2ct7A
2ct9B
2ctdA
2cteA
2ctfA
2ctjA
2ctkA
2ctlA
2ctmA
2ctoA
2ctqA
2ctrA
2cttA
2ctuA
2ctwA
2cu5B
2cu6A
2cu7A
2cubA
2cucA
2cudA
2cueA
2cufA
2cugA
2cuhA
2cuiA
2cujA
2culA
2cumA
2cupA
2cuqA
2curA
2cuwA
2cv9A
2cvbA
2cveA
2cvhA
2cvjA
2cvkA
2cvlA
2cw5A
2cw9A
2cwcA
2cwpA
2cwqC
2cwyA
2cwzA
2cx1A
2cx5A
2cx6A
2cx7A
2cxcA
2cxkB
2cxxB
2cy2A
2cy3_
2cy5A
2cyjA
2cz1B
2cz4B
2czlA
2czsA
2d0iA
2d0oC
2d0oD
2d13D
2d1pB
2d1pC
2d1uA
2d1yC
2d28C
2d29A
2d2aB
2d2eA
2d2mA
2d2mB
2d2mC
2d2mD
2d2sA
2d3dA
2d3wD
2d46A
2d4qB
2d4rC
2d7vA
2d9qB
2d9rA
2dcnA
2dddB
2dmoA
2dri_
2drpA
2drwA
2dtr_
2e1oA
2ebn_
2eboA
2eifA
2end_
2erbA
2erfA
2ersA
2erxA
2es4E
2es7A
2es9A
2esgA
2eshA
2esnD
2esyA
2ethA
2etsA
2ettA
2etxB
2euiE
2eulA
2eveA
2evrA
2evvD
2ew0A
2ew1A
2ewcK
2ewmB
2exnA
2ey4D
2ey4E
2ezh_
2ezk_
2f01B
2f06A
2f09A
2f1lA
2f1mB
2f1rB
2f1vA
2f20A
2f2bA
2f2eA
2f2gB
2f2hA
2f3nA
2f3oA
2f46A
2f4eA
2f4lA
2f4mB
2f4nA
2f4pB
2f4qA
2f4zB
2f51A
2f5gA
2f5uA
2f5xA
2f5yA
2f60K
2f6eA
2f6hX
2f6rA
2f7sA
2f7wA
2f86B
2f8lA
2f91B
2f9cA
2f9dA
2f9hB
2f9jP
2fa1A
2fa8A
2fb0A
2fb1A
2fb5A
2fbeB
2fbhA
2fbiA
2fblA
2fbnB
2fbqA
2fbwB
2fbwC
2fbwD
2fcbA
2fcfA
2fcjA
2fckA
2fcr_
2fctA
2fd4A
2fd5A
2fd6U
2fdiA
2fdn_
2fdrA
2fdsB
2fe1A
2fe5A
2fe7A
2fefA
2fexA
2ff4A
2ffgB
2ffiA
2ffjA
2ffmA
2ffsA
2fg9A
2fggA
2fgqX
2fgsA
2fgxA
2fh5A
2fh5B
2fhpB
2fhqA
2fi0A
2fi1A
2fi2A
2fi9A
2fiaB
2fikA
2fimB
2fiuA
2fiwA
2fiyB
2fj6A
2fj8A
2fjcC
2fk4A
2fkiA
2fl4A
2fl5A
2flsA
2fm8A
2fm9A
2fmlA
2fn0B
2fn2_
2fn4A
2fnaA
2fnbA
2fneB
2fnjA
2fnjB
2fnjC
2fnuB
2fomB
2fp4B
2fp7B
2fpeG
2fpmA
2fpnA
2fq3A
2fq4A
2fqmF
2fqxA
2fr2A
2freA
2frgP
2frhA
2frnA
2fs2B
2fsqA
2fsrA
2fswA
2fsxA
2fteA
2ftsA
2fupA
2furB
2fvgA
2fvtA
2fw2F
2fwkB
2fx0A
2fxaA
2fxqA
2fyiA
2fyxA
2fz2A
2fz5A
2fzfA
2g03A
2g0qA
2g0tA
2g1lA
2g30A
2g38B
2g38C
2g3aA
2g3bB
2g40A
2g6bA
2g6tA
2g7lA
2g7sA
2g8lA
2ga5A
2gatA
2gb3A
2gdm_
2gliA
2gmfA
2gnkA
2hcc_
2hd1A
2hdcA
2hddA
2hft_
2hid_
2hipA
2hmzA
2hr9A
2if1_
2ifaA
2ifeA
2igd_
2ila_
2ilk_
2irfG
2j85A
2jekA
2lefA
2lhb_
2lisA
2ltnA
2ltnB
2madH
2mcm_
2mev1
2mhr_
2mobA
2mprA
2msbA
2mssA
2myo_
2mysB
2nacA
2napA
2ncdA
2nllB
2nmbA
2pf1_
2pgd_
2pia_
2pii_
2pil_
2pldA
2pna_
2por_
2prgC
2pspA
2pvbA
2rhe_
2rslB
2rspB
2sak_
2sas_
2scpA
2scuB
2sga_
2sicI
2sn3_
2sns_
2spcA
2tbvA
2tct_
2tgi_
2tnfA
2trcP
2trxA
2u1a_
2u2fA
2vgh_
2vhbA
2viuA
2vsgA
3c2c_
3caoA
3chbD
3cla_
3cms_
3cox_
3crd_
3dfr_
3eipA
3ezmA
3fapB
3fib_
3fruA
3grs_
3grx_
3htsB
3il8_
3kvt_
3ladA
3lriA
3mddA
3mefA
3nul_
3pgk_
3prn_
3proD
3psg_
3rabA
3rp2A
3rpbA
3sdhA
3seb_
3tgl_
3tss_
3ullB
3vub_
3ygsP
451c_
4bcl_
4dpvZ
4htcI
4mt2_
4pfk_
4sgbI
4ubpB
4ubpC
5eau_
5nul_
5pal_
5rubB
6ldh_
6rxn_
7aatA
7ahlA
7fd1A
7gatA
7hscA
7pcy_
8abp_
8tlnE
