# Supplementary material for: De-Orphaning the Structural Proteome through Reciprocal Comparison of Evolutionarily Important Structural Features
Source: PLoS One. 2008 May 7;3(5):e2136. doi: 10.1371/journal.pone.0002136 (PMC2362850; doi:10.1371/journal.pone.0002136)
Supplement: Dataset S7 — Consists of 13 enzymes annotated by automated experimental screening, among which 11 have BLAST hits to structures in the PDB with 99% or higher sequence identity, and two of the proteins have close homologs with greater than 50% sequence identity. (0.00 MB TXT) [file pone.0002136.s007.txt]

Protein	PDB Structure	Sequence Identity	Experimentally Determined Activities	Corresponding ECs
EC Yfce	1su1A	99%	phosphodiesterase	3.1.4
EC Yihx	2bocA	100%	phosphatase	3.1.3
EC Bioh	1m33A	99%	carboxylesterase	3.1.1
EC Ynic	1te2A	100%	phosphatase	3.1.3
EC Yida	1rkqA	99%	phosphatase	3.1.3
EC Ybiv	2hf2A	99%	phosphatase	3.1.3
EC Ybdb	1vh9A	99%	Esterase(palymotyl-CoA), Esterase(pNP-butyrate)	3.1.2, 3.1.1
EC Ydii	1vi8A	99%	Esterase(palymotyl-CoA), Esterase(pNP-butyrate)	3.1.2, 3.1.1
EC Ybgc	1s5uA	100%	Esterase/Thieosterase(malonyl-CoA)	3.1.2
TA0175	1l6rA	100%	phosphatase	3.1.3
TM1643	1j5pA	100%	aspartate dehydrogenase	1.4.1
EC Ybji	2HF2A	52%	phosphatase	3.1.3
EC Ycia	1NNGA	69%	Esterase(palymotyl-CoA), Estearse(malonyl-CoA)	3.1.2, 3.1.2
