# Supplementary material for: De-Orphaning the Structural Proteome through Reciprocal Comparison of Evolutionarily Important Structural Features
Source: PLoS One. 2008 May 7;3(5):e2136. doi: 10.1371/journal.pone.0002136 (PMC2362850; doi:10.1371/journal.pone.0002136)
Supplement: Dataset S8 — The “Structural Genomics Set” contains proteins with the keywords “structural genomics” or “unknown function” in the PDB [11]. There were 4372 such proteins in the PDB, 4253 of which also had ET results. EC numbers and GO terms listed in the PDB were used to identify PSI proteins annotated as enzymes, with GO terms converted to EC numbers using the EC to GO mapping. There were 1218 proteins annotated to 3 or more EC digits; these are the “Structural Genomics Annotated” set. (0.02 MB TXT) [file pone.0002136.s008.txt]

PDB ID	EC number
1bvrA	1.3.1.9
1ci0B	1.4.3.5
1dv7A	4.1.1.23
1dw9A	4.3.99.1
1dwkA	4.3.99.1
1ef4A	2.7.7.6
1eg2A	2.1.1.72
1eikA	2.7.7.6
1ej2A	2.7.7.1
1ekeA	3.1.26.4
1ep0A	5.1.3.13
1f5sA	3.1.3.3
1f61A	4.1.3.1
1f8iA	4.1.3.1
1f8mA	4.1.3.1
1fi4A	4.1.1.33
1g18A	3.4.99.37
1g19A	3.4.99.37
1g60A	2.1.1.72
1ga1A	3.4.23.37
1gr0A	5.5.1.4
1hkvA	4.1.1.20
1hkwA	4.1.1.20
1htoA	6.3.1.2
1htqA	6.3.1.2
1hzpA	2.3.1.41
1i9aA	5.3.3.2
1iloA	1.8.4.8
1ilwA	3.5.1.19
1im8A	2.1.1.-
1inlA	2.5.1.16
1ixdA	3.1.2.15
1iy9A	2.5.1.16
1j3lA	2.1.1.-
1j3nA	2.3.1.41
1j5sB	5.3.1.12
1j5tA	4.1.1.48
1j5wA	6.1.1.14
1j5xA	3.5.99.6
1j6oA	3.1.21.-
1j6rA	2.1.1.13
1j6uA	6.3.2.8
1j85A	2.1.1.-
1j8dA	3.1.3.-
1j97A	3.1.3.3
1jf9A	4.4.1.16
1jg8A	4.1.2.5
1jjfA	3.2.1.8
1jn1B	4.6.1.12
1jq3A	2.5.1.16
1k1eA	3.1.3.-
1k1eK	3.1.3.-
1k47A	2.7.4.2
1k6dA	2.8.3.8
1kagA	2.7.1.71
1kmjA	4.4.1.16
1kmkA	4.4.1.16
1kp9A	2.1.1.79
1kpgA	2.1.1.79
1kphA	2.1.1.79
1kpiA	2.1.1.79
1ktnA	4.1.2.4
1kutA	6.3.2.6
1kuuA	3.5.4.10
1l1eA	2.1.1.79
1l7aA	3.1.1.41
1l7bA	6.5.1.2
1l7mA	3.1.3.3
1l7nA	3.1.3.3
1l7oA	3.1.3.3
1l7pA	3.1.3.3
1la2A	5.5.1.4
1lmeA	3.5.1.88
1lurA	5.1.3.3
1lvwA	2.7.7.24
1lw4A	4.1.2.5
1lw5A	4.1.2.5
1lx7A	2.4.2.3
1m0sA	5.3.1.6
1m0tA	6.3.2.3
1m0wA	6.3.2.3
1m1mA	2.3.1.41
1m65A	2.7.7.7
1m68A	2.7.7.7
1mjfA	2.5.1.16
1mkiA	3.5.1.2
1mo0A	5.3.1.1
1mo3A	3.4.99.37
1mo4A	3.4.99.37
1mo5A	3.4.99.37
1mo6A	3.4.99.37
1mopA	6.3.2.1
1mq7A	3.6.1.23
1mruA	2.7.1.-
1mw7A	1.1.1.133
1mzhA	4.1.2.4
1n2bA	6.3.2.1
1n2eA	6.3.2.1
1n2gA	6.3.2.1
1n2hA	6.3.2.1
1n2iA	6.3.2.1
1n2jA	6.3.2.1
1n2oA	6.3.2.1
1n2xA	2.1.1.-
1nbuA	4.1.2.25
1nffA	1.1.1.53
1nfqA	1.1.1.53
1nfrA	1.1.1.53
1nh7A	2.4.2.17
1nh8A	2.4.2.17
1nn4A	5.3.1.6
1nnhA	6.3.1.1
1nni1	1.7.1.6
1no5A	2.7.7.-
1nogA	2.5.1.17
1npdA	1.1.1.25
1npyA	1.1.1.25
1nqkA	1.14.14.-
1nvtA	1.1.1.25
1nwaA	1.8.4.6
1nxcA	3.2.1.113
1nxuA	1.1.1.-
1nxuB	1.1.1.-
1nz0A	3.1.26.5
1nzjA	6.1.1.17
1o0xA	3.4.11.18
1o0yA	4.1.2.4
1o12A	3.5.1.25
1o1zA	3.1.4.46
1o20A	1.2.1.41
1o26C	2.1.1.-
1o27A	2.1.1.-
1o28A	2.1.1.-
1o29A	2.1.1.-
1o2bA	2.1.1.-
1o2dA	1.1.1.1
1o4sA	2.6.1.1
1o4vA	4.1.1.21
1o54A	2.1.1.-
1o58B	2.5.1.47
1o5iA	1.1.1.100
1o5kA	4.2.1.52
1o5oA	2.4.2.9
1o60A	2.5.1.55
1o63A	2.4.2.17
1o64A	2.4.2.17
1o66A	2.1.2.11
1o68A	2.1.2.11
1o6bA	2.7.7.3
1o6cA	5.1.3.14
1o6yA	2.7.1.37
1o8bA	5.3.1.6
1odsA	3.1.1.41
1odtC	3.1.1.41
1ooeA	1.6.99.7
1oqfA	4.1.3.30
1ou0A	5.4.1.2
1ovqA	3.1.26.3
1oy0A	2.1.2.11
1oy5A	2.1.1.31
1p44A	1.3.1.9
1p45A	1.3.1.9
1p91A	2.1.1.51
1pb0A	2.7.7.7
1pbtA	3.1.1.31
1pm7A	5.1.3.13
1psqA	1.11.1.-
1pswA	2.4.99.-
1pv1A	3.1.1.-
1pzvA	6.3.2.19
1q1lA	4.2.3.5
1q34A	6.3.2.19
1q44A	2.8.2.-
1q45A	1.3.1.42
1q51A	4.1.3.36
1q52A	4.1.3.36
1q8iA	2.7.7.7
1q98A	1.11.1.-
1qpnA	2.4.2.19
1qpoA	2.4.2.19
1qpqA	2.4.2.19
1qprA	2.4.2.19
1qwrA	5.3.1.8
1r1dA	3.1.1.1
1r57A	2.3.1.-
1r5jA	2.3.1.8
1r79A	2.7.1.107
1r8gA	6.3.2.2
1r8kA	1.1.1.262
1riiA	5.4.2.1
1rjmA	4.1.3.36
1rjnA	4.1.3.36
1rrmB	1.1.1.77
1rtyA	2.5.1.17
1rvkA	4.2.1.11
1rwiA	2.7.1.37
1rwiB	2.7.1.37
1rwlA	2.7.1.37
1s4qA	2.7.4.8
1s4yB	2.7.1.37
1s6yA	3.2.1.86
1s7cA	1.2.1.12
1s80A	2.3.1.30
1sbqA	6.3.3.2
1sfrA	2.3.1.-
1sfxA	6.1.1.20
1sgvA	4.2.1.70
1sixA	3.6.1.23
1sjnA	3.6.1.23
1sjyA	3.6.1.-
1slhA	3.6.1.23
1sm8A	3.6.1.23
1smcA	3.6.1.23
1snfA	3.6.1.23
1souA	6.3.3.2
1spxA	1.1.1.47
1sq1A	4.2.3.5
1sq6A	2.4.2.3
1suwA	2.7.1.23
1sv6A	4.2.1.-
1svvA	4.1.2.5
1sxvA	3.6.1.1
1sz3A	3.6.1.-
1szqA	4.2.1.79
1t2aD	4.2.1.47
1t35A	4.1.1.18
1t3hA	2.7.1.24
1t57A	2.7.1.40
1t5bA	3.1.4.14
1t75A	4.2.1.1
1t8qA	3.1.4.46
1t9kA	5.3.1.23
1td9A	2.3.1.8
1te2A	3.1.3.18
1tfuA	2.7.7.3
1tikA	3.1.4.14
1tiyA	3.5.4.3
1tjnA	4.99.1.3
1tm0A	5.1.1.4
1to6A	2.7.1.31
1tr9A	3.2.1.52
1tt4A	6.3.2.2
1tufA	4.1.1.20
1tuzA	2.7.1.107
1tvlA	1.14.13.-
1twiA	4.1.1.20
1twlA	3.6.1.1
1txoA	3.1.3.16
1tz9A	4.2.1.8
1u0lA	3.6.1.-
1u0rA	2.7.1.23
1u0tA	2.7.1.23
1u2xA	2.7.1.146
1u3fA	6.3.3.2
1u3gA	6.3.3.2
1u5hA	4.1.3.6
1u5vA	4.1.3.6
1u60A	3.5.1.2
1u83A	4.4.1.19
1u8xX	3.2.1.122
1ub0A	2.7.4.7
1ub3A	4.1.2.4
1udzA	6.1.1.5
1ue0A	6.1.1.5
1uf0A	2.7.1.-
1ufvA	6.3.2.1
1ufwA	3.1.3.36
1ujxA	3.1.3.32	2.7.1.78
1ukxA	2.7.1.-
1ul7A	2.7.11.1
1ulrA	3.6.1.7
1ulsA	1.1.1.100
1uluA	1.3.1.10
1um9A	1.2.4.4
1umbA	1.2.4.4
1umcA	1.2.4.4
1umdA	1.2.4.4
1upiA	5.1.3.13
1v25A	6.2.1.3
1v26A	6.2.1.3
1v3wA	4.2.1.1
1v4nA	2.4.2.28
1v5sA	2.7.1.27
1v5vA	2.1.2.10
1v67A	4.2.1.1
1v7rA	3.6.1.19
1v8aA	2.7.1.50
1v8eA	3.1.4.46
1v8fA	6.3.2.1
1v8rA	3.6.1.13
1v98A	1.8.1.9
1v9aA	2.1.1.107
1v9sA	2.4.2.9
1v9xA	2.4.2.30
1va0A	2.1.1.107
1va5A	2.3.1.-
1vbiA	1.1.1.27
1vbmA	6.1.1.1
1vbnA	6.1.1.1
1vceA	2.1.1.98
1vcfA	5.3.3.2
1vchA	2.4.2.7
1vdlA	3.1.2.15
1vdmA	2.4.2.-
1vdxA	6.5.1.3
1ve2A	2.1.1.107
1vgtA	2.7.7.60
1vguA	2.7.7.60
1vgvA	5.1.3.14
1vgwA	2.7.7.-
1vgxA	3.13.1.-
1vgyA	3.5.1.18
1vgzA	2.7.7.60
1vh1A	2.7.7.38
1vh2A	3.13.1.-
1vh3A	2.7.7.38
1vh7A	4.1.3.-
1vh8A	4.6.1.12
1vhaA	4.6.1.12
1vhdA	1.1.1.-
1vhgA	3.6.1.-
1vhjA	2.4.2.1
1vhlA	2.7.1.24
1vhtA	2.7.1.24
1vhvA	2.1.1.98
1vhwA	2.4.2.1
1vhzA	3.6.1.-
1vi2A	1.1.1.25
1vi2B	1.1.1.25
1vi9A	2.7.1.35
1viaA	2.7.1.71
1viaB	2.7.1.71
1vicA	2.7.7.38
1vioA	4.2.1.70
1viqA	3.6.1.13
1visA	2.7.1.36
1viyA	2.7.1.24
1vizA	5.3.1.1
1vj0A	1.1.1.1
1vjeA	3.13.1.-
1vjoA	2.6.1.44
1vjpA	5.5.1.4
1vjuA	1.3.3.3
1vjvA	3.1.2.15
1vjzA	3.2.1.4
1vk2A	3.2.2.-
1vk3A	6.3.5.3
1vk6A	3.6.1.-
1vknA	1.2.1.38
1vkoA	5.5.1.4
1vkpA	3.5.3.12
1vkzA	6.3.4.13
1vl0A	1.1.1.133
1vl1A	3.1.1.31
1vl2A	6.3.4.5
1vl2B	6.3.4.5
1vl5A	2.1.1.-
1vl8A	1.1.1.69
1vlcA	1.1.1.85
1vlhA	2.7.7.3
1vljA	1.1.1.-
1vllA	1.4.1.1
1vloA	2.1.2.10
1vlpA	2.4.2.11
1vlqA	3.1.1.41
1vluA	1.2.1.41
1vlvA	2.1.3.3
1vlwC	4.1.2.14
1vm6A	1.3.1.26
1vm7A	2.7.1.15
1vm8A	2.7.7.23
1vmdA	4.2.3.3
1vmgA	3.6.1.-
1vmiA	2.3.1.8
1vmkA	2.4.2.1
1vp2A	3.6.1.-
1vp5A	1.1.1.274
1vp7A	3.1.11.6
1vpkA	2.7.7.7
1vpmA	3.1.2.-
1vpxH	2.2.1.2
1vq1A	2.1.1.-
1vq3A	6.3.5.3
1vquA	2.4.2.18
1vqvA	2.7.4.16
1vr0A	3.1.3.71
1vr3A	1.13.11.-
1vr6A	2.5.1.54
1vr7A	4.1.1.50
1vraA	2.3.1.35
1vrdA	1.1.1.205
1vrdB	1.1.1.205
1vrgA	6.4.1.2
1vs3A	5.4.99.12
1w0dA	1.1.1.85
1w30A	2.4.2.9
1wcfA	3.6.1.1
1wcwA	4.2.1.75
1wcxA	4.2.1.75
1wd7A	4.2.1.75
1wdeA	2.1.1.98
1wggA	3.1.2.15
1wgsA	2.3.1.48
1wh0A	3.1.2.15
1wh4A	2.7.1.37
1whbA	3.1.2.15
1whuA	2.7.7.8
1wjwA	5.4.2.3
1wk8A	6.1.1.5
1wk9A	6.1.1.9
1wkaA	6.1.1.9
1wkbA	6.1.1.4
1wlsA	3.5.1.1
1wm9A	3.5.4.16
1wmjA	1.8.4.8
1wmwA	2.5.1.-
1wngA	2.1.1.98
1wnlA	6.3.4.15
1wnyA	6.1.1.5
1wnzA	6.1.1.5
1wo8A	4.2.3.3
1wp4A	1.1.1.31
1wpyA	6.3.4.15
1wq7A	6.3.4.15
1wquA	2.7.1.112
1wqwA	6.3.4.15
1wr8A	3.1.3.18
1wrvA	2.6.1.42
1ws6A	2.1.1.-
1wu7A	6.1.1.21
1wuqA	3.5.4.16
1wurA	3.5.4.16
1wvoA	2.5.1.56
1ww8A	1.1.1.38
1wwtA	6.1.1.3
1wx0A	2.2.1.2
1wx1A	2.4.2.21
1wxdA	1.1.1.25
1wxjA	4.2.1.20
1wxmA	2.7.1.37
1wy1A	2.5.1.-
1wy2A	3.4.13.9
1wy7A	2.1.1.-
1wz8A	4.2.1.17
1wznA	2.1.1.-
1wzoA	5.3.3.10
1wzzA	3.2.1.4
1x01A	6.3.4.15
1x0aA	1.1.1.27
1x1eA	1.1.1.125
1x1oA	2.4.2.19
1x1qA	4.2.1.20
1x2pA	2.1.1.-
1x3lA	2.7.1.31
1x42A	3.8.1.-
1x43A	2.3.1.-
1x48A	2.7.1.-
1x49A	2.7.1.-
1x51A	3.2.2.-
1x59A	6.1.1.21
1x5aA	2.7.1.112
1x5cA	5.3.4.1
1x5dA	5.3.4.1
1x5lA	2.7.1.112
1x5zA	3.1.3.48
1x6aA	2.7.1.-
1x6cA	3.1.3.48
1x6gA	2.7.1.112
1x87A	4.2.1.49
1x8mA	5.3.1.17
1xbaA	2.7.1.112
1xbbA	2.7.1.112
1xbcA	2.7.1.112
1xc3A	2.7.1.4
1xcoA	2.3.1.8
1xe3A	2.4.2.1
1xfkA	3.5.3.8
1xhlA	1.1.1.236
1xi3A	2.5.1.3
1xiqA	2.7.4.6
1xj5A	2.5.1.16
1xm0A	1.8.4.6
1xm8A	3.1.2.6
1xp3A	3.1.21.2
1xrhA	1.1.1.154
1xsqA	3.5.3.19
1xsrA	3.5.3.19
1xv1A	2.8.2.-
1xv2B	4.1.1.5
1xviA	3.1.3.70
1xviB	3.1.3.70
1xvqA	1.11.1.-
1xvwA	1.8.1.-
1xwyA	3.1.21.-
1xx6B	2.7.1.21
1xxuA	1.11.1.7
1xxxA	4.2.1.52
1y0bD	2.4.2.-
1y0eA	5.1.3.9
1y13A	4.2.3.12
1y65A	3.2.1.52
1y6jA	1.1.1.27
1y6lA	6.3.2.19
1y6xA	3.6.1.31
1y7bA	3.2.1.37
1y7eA	3.4.11.-
1y7uA	3.1.2.20
1y9kA	2.3.1.-
1y9wA	2.3.1.-
1yb1A	1.1.1.62
1yb4A	1.1.1.60
1yb5A	1.6.5.5
1ybdA	2.7.4.-
1ybeA	2.4.2.11
1ybzA	5.4.99.5
1ydnA	4.1.3.4
1ydyA	3.1.4.46
1ygaA	5.1.3.3
1ygyA	1.1.1.95
1yh6A	6.3.2.19
1yi7A	3.2.1.37
1yifA	3.2.1.37
1yirA	2.4.2.11
1yisA	4.3.2.2
1yixA	3.1.21.-
1yj8A	1.1.1.8
1yk9A	4.6.1.1
1yl5A	1.3.1.26
1yl6A	1.3.1.26
1yl7A	1.3.1.26
1yliA	3.1.2.-
1ymyA	3.5.1.25
1ypfA	1.7.1.7
1yq1A	2.5.1.18
1yq7A	2.5.1.10
1yqcA	3.5.3.19
1yr0A	2.3.1.-
1yrvA	6.3.2.19
1ysjA	3.5.1.14
1ysrA	2.7.3.-
1yt5A	2.7.1.23
1yt8A	2.8.1.1
1ytdA	2.4.2.11
1yteA	2.4.2.11
1ytkA	2.4.2.11
1yv5A	2.5.1.10
1yvwA	3.6.1.31
1yw0A	1.13.11.11
1ywkA	5.3.1.17
1yx2A	2.1.2.10
1yxbA	3.6.1.31
1yxmA	1.3.1.8
1yxoA	1.1.1.262
1yxyA	5.1.3.9
1yzhA	2.1.1.33
1z0sA	2.7.1.23
1z0uA	2.7.1.23
1z0zA	2.7.1.23
1z2dA	1.20.4.1
1z2eA	1.20.4.1
1z2lA	3.5.3.-
1z2uA	6.3.2.19
1z2zA	4.2.1.70
1z3aA	3.5.4.-
1z3dA	6.3.2.19
1z4rA	2.3.1.48
1z57A	2.7.1.37
1z6gA	2.7.4.8
1z6kA	4.1.3.6
1z6uA	6.3.2.19
1z6zA	1.1.1.153
1z7dA	2.6.1.13
1z7xX	3.1.27.5
1z81A	5.2.1.8
1z82A	1.1.1.8
1z83A	2.7.4.3
1z8fA	2.7.4.8
1z8kA	5.3.99.6
1z9dA	2.7.4.-
1z9uA	2.3.1.-
1z9wA	4.1.2.25
1zbqA	1.1.1.35
1zcxA	5.2.1.8
1zd1A	2.8.2.-
1zd8A	2.7.4.10
1zdnA	6.3.2.19
1zejA	1.1.1.35
1zggA	3.1.3.48
1zh8A	1.1.1.-
1zid_	1.3.1.9
1zivA	3.4.22.-
1zjhA	2.7.1.40
1zkcA	5.2.1.8
1zovA	1.5.3.1
1zq9A	2.1.1.-
1zrhA	2.8.2.23
1zrzA	2.7.1.-
1zs6A	2.7.4.6
1zsyA	1.3.1.38
1zuoA	6.3.2.19
1zvcA	5.3.99.6
1zvwA	2.4.2.18
1zw5A	2.5.1.10
1zx0A	2.1.1.2
1zx1A	1.6.99.-
1zy9A	3.2.1.22
1zzgA	5.3.1.9
1zzmA	3.1.21.-
2a03A	1.15.1.1
2a0jA	2.7.1.69
2a0kA	2.4.2.6
2a0mA	3.5.3.8
2a0nA	4.1.3.-
2a0sA	4.2.3.12
2a11A	3.1.26.3
2a14A	2.1.1.49
2a1fA	2.7.4.-
2a1xA	1.14.11.18
2a1yA	1.7.1.7
2a2jA	1.4.3.5
2a2nA	5.2.1.8
2a4aA	4.1.2.4
2a4dA	6.3.2.19
2a4kA	1.1.1.100
2a4kB	1.1.1.100
2a6pA	5.4.2.1
2a7lA	6.3.2.19
2a7vA	2.1.2.1
2a7wA	3.6.1.31
2a7xA	6.3.2.1
2a84A	6.3.2.1
2a86A	6.3.2.1
2a87A	1.8.1.9
2a88A	6.3.2.1
2a98A	2.7.1.127
2a9uA	3.1.2.15
2a9vA	6.3.5.2
2aa4A	2.7.1.60
2ad1A	2.8.2.-
2ae8A	4.2.1.19
2aeeB	2.4.2.10
2af2A	1.15.1.1
2af7A	4.1.1.44
2agkA	5.3.1.16
2ahdA	3.1.4.-
2ahrE	1.5.1.2
2ahsA	3.1.3.48
2ahuA	2.8.3.-
2ahvA	2.8.3.-
2ahwA	2.8.3.-
2ajpA	2.7.1.35
2ajtA	5.3.1.4
2akoA	2.7.2.11
2amfA	1.2.1.5
2amuA	1.15.1.2
2amxA	3.5.4.4
2amyA	5.4.2.8
2an1A	2.7.1.23
2an1D	2.7.1.23
2ao2A	5.4.99.5
2ap9A	2.7.2.8
2ar0A	2.1.1.72
2ar7A	2.7.4.3
2aryA	3.4.22.52
2as0A	2.1.1.-
2ashA	2.4.2.29
2atfA	1.13.11.20
2aw5A	1.1.1.40
2awaA	2.7.7.7
2awdA	2.7.1.144
2awfA	6.3.2.19
2awpA	1.15.1.1
2ax4A	2.7.1.25
2b3uA	2.3.1.57
2b3vA	2.3.1.57
2b49A	3.1.3.48
2b4bA	2.3.1.57
2b4dA	2.3.1.57
2b4gA	1.3.99.11
2b4rO	1.2.1.12
2b4tO	1.2.1.12
2b4yA	3.5.1.-
2b58A	2.3.1.57
2b5gB	2.3.1.57
2b5rA	3.5.2.6
2b67A	1.6.99.3
2b69A	4.1.1.35
2b70A	3.2.1.17
2b83A	1.1.1.2
2b8nA	2.7.1.31
2b94A	2.4.2.1
2bb3A	2.1.1.-
2bbwA	2.7.4.3
2bcfA	3.4.16.4
2bddA	2.7.7.61
2bdrA	3.5.3.19
2bduA	3.1.3.5
2be3A	2.7.6.5
2beiA	2.3.1.57
2bpqB	2.4.2.18
2btuA	6.3.3.1
2bzgA	2.1.1.67
2c2xA	1.5.1.5	3.5.4.9
2c2yA	1.5.1.5
2cnqA	6.3.2.6
2coaA	2.7.1.-
2coeA	2.7.7.31
2cokA	2.4.2.30
2cooA	2.3.1.168
2cosA	2.7.1.37
2cpiA	6.3.2.-
2cq8A	1.5.1.6
2cqaA	3.6.1.-
2cqbA	5.2.1.8
2cquA	5.3.3.8
2cqvA	2.7.1.117
2cqyA	6.4.1.3
2cr3A	2.7.1.112
2cr9A	2.4.2.30
2cs2A	2.4.2.30
2cs5A	3.1.3.48
2cswA	6.3.2.-
2ct2A	6.3.2.-
2ctzA	2.5.1.-
2cu0A	1.1.1.205
2cu1A	2.7.1.37
2cu2A	2.7.7.13
2cukA	1.1.1.-
2cunA	2.7.2.3
2cuyA	2.3.1.39
2cuzA	6.1.1.17
2cv0A	6.1.1.17
2cv1A	6.1.1.17
2cv2A	6.1.1.17
2cv8A	3.1.27.9
2cvzA	1.1.1.31
2cwkA	2.7.4.6
2cwlA	1.11.1.6
2cwnA	2.2.1.2
2cwxA	4.1.1.39
2cx3A	1.11.1.15
2cx4A	1.11.1.15
2cx9A	1.3.99.3
2cxaA	2.3.2.6
2cxeA	4.1.1.39
2cxiA	6.1.1.20
2cy0A	1.1.1.25
2cy9A	3.1.2.-
2cyaA	6.1.1.1
2cybA	6.1.1.1
2cycA	6.1.1.1
2cydA	3.6.3.14
2cyeA	3.1.2.-
2cyxA	6.3.2.19
2cyzA	4.2.1.84
2cz0A	4.2.1.84
2cz1A	4.2.1.84
2cz2A	2.5.1.18
2cz3A	2.5.1.18
2cz5A	4.1.1.23
2cz6A	4.2.1.84
2cz7A	4.2.1.84
2cz9A	2.7.1.6
2czcA	1.2.1.59
2czdA	4.1.1.23
2czeA	4.1.1.23
2czfA	4.1.1.23
2czgA	2.1.2.-
2czgB	2.1.2.-
2czhA	3.1.3.25
2cziA	3.1.3.25
2czkA	3.1.3.25
2d0qA	4.2.1.84
2d1cA	1.1.1.42
2d30A	3.5.4.5
2d3kA	3.1.1.29
2d3yA	3.2.2.-
2d4eA	1.2.1.60
2d5cA	1.1.1.25
2d5dA	2.1.3.1
2d69A	4.1.1.39
2d7uA	6.3.4.4
2d8aA	1.1.1.103
2d8dA	5.4.99.5
2d8eA	5.4.99.5
2d8jA	2.7.1.112
2d8uA	6.3.2.-
2d9sA	6.3.2.-
2d9zA	2.7.1.-
2dagA	3.1.2.15
2dakA	3.1.2.15
2dayA	6.3.2.-
2db4A	3.6.3.14
2dbjA	2.7.1.112
2dbmA	2.3.1.-
2dbqA	1.1.1.26
2dbrA	1.1.1.26
2dbzA	1.1.1.26
2dc5A	2.5.1.18
2ddgA	3.2.2.-
2ddkA	3.1.3.25
2dekA	2.1.1.98
2depA	3.2.1.4
2deqA	6.3.4.15
2dfdA	1.1.1.37
2dfuA	5.3.3.10
2dfwA	3.5.1.2
2dgzA	3.6.1.-
2dioA	5.3.99.6
2dj1A	5.3.4.1
2dj2A	5.3.4.1
2dj3A	5.3.4.1
2dj6A	4.2.3.12
2djsA	2.7.1.112
2djuA	3.1.3.48
2djvA	6.1.1.10
2djzA	6.3.4.15
2dk5A	2.7.7.6
2dk8A	2.7.7.6
2dkgA	6.3.4.15
2dleA	3.1.3.48
2dlhA	3.1.3.48
2dm0A	2.7.10.2
2dm9A	3.6.3.14
2dmaA	3.6.3.14
2dmfA	6.3.2.-
2dmlA	5.3.4.1
2dmmA	5.3.4.1
2dmvA	6.3.2.-
2dn7A	3.1.3.48
2dn8A	6.4.1.2
2dneA	2.3.1.12
2dnrA	3.1.3.36
2dplA	6.3.5.2
2dpoA	1.1.1.45
2dqbA	3.1.5.1
2dqwA	2.5.1.15
2droA	3.2.1.156
2drqA	3.2.1.156
2drrA	3.2.1.156
2drsA	3.2.1.156
2dsgA	2.1.1.98
2dshA	2.1.1.98
2dsiA	2.1.1.98
2dsjA	2.4.2.2
2dthA	6.3.4.15
2dtiA	6.3.4.15
2dtoA	6.3.4.15
2dukA	3.6.1.52
2dulA	2.1.1.32
2dunA	2.7.7.7
2dv3A	2.1.1.98
2dv4A	2.1.1.98
2dv5A	2.1.1.98
2dv7A	2.1.1.98
2dveA	6.3.4.15
2dwcB	2.1.2.-
2dxdA	2.7.4.6
2dxeA	2.7.4.6
2dxfA	2.7.4.6
2dxiA	6.1.1.17
2dxtA	6.3.4.15
2dxuA	6.3.4.15
2dxvA	2.1.1.98
2dxwA	2.1.1.98
2dxxA	2.1.1.98
2dy0A	2.4.2.7
2dy9A	2.7.4.6
2dyaA	2.7.4.6
2dz9A	6.3.4.15
2dzaA	2.5.1.15
2dzbA	2.5.1.15
2dzcB	6.3.4.15
2e07A	2.1.1.98
2e08A	2.1.1.98
2e10A	6.3.4.15
2e1bA	3.1.1.29
2e2wA	6.5.1.1
2e3zA	3.2.1.21
2e40A	3.2.1.21
2ebaA	1.3.99.7
2eezA	1.4.1.1
2ef0A	2.1.3.3
2ef1A	3.2.2.5
2ef4A	3.5.3.1
2ef5A	3.5.3.1
2ephA	4.1.2.13
2eslA	5.2.1.8
2esrA	2.1.1.-
2etgA	2.8.2.-
2etjA	3.1.26.4
2ev9A	1.1.1.25
2evbA	2.1.3.1
2ew2A	1.1.1.169
2ew9A	3.6.3.4
2ewoA	3.5.3.12
2ewsA	2.7.1.33
2exeA	2.7.1.37
2exrA	1.5.99.12
2ey4A	5.4.99.-
2f02A	2.7.1.144
2f1oA	1.6.5.2
2f2sA	2.3.1.9
2f2tA	2.4.2.6
2f4wA	6.3.2.19
2f57A	2.7.1.37
2f62A	2.4.2.6
2f64A	2.4.2.6
2f67A	2.4.2.6
2f6iA	3.4.21.92
2f6kA	4.1.1.45
2f6qA	5.3.3.8
2f7fA	2.4.2.11
2f84A	4.1.1.23
2f8jA	2.6.1.9
2f8mA	5.3.1.6
2f96A	3.1.13.-
2fazA	6.3.2.-
2feaA	3.1.3.-
2ffcA	4.1.3.23
2ffeA	2.7.1.-
2fgcA	2.2.1.6
2fh7A	3.1.3.48
2fiqA	2.7.1.101
2fk5A	4.1.2.17
2fk9A	2.7.1.37
2fkoA	4.2.1.1
2flfA	4.1.2.17
2floA	3.6.1.11
2fo3A	6.3.2.19
2forA	2.5.1.10
2fpoA	2.1.1.-
2fprA	3.1.3.15
2fpsA	3.1.3.15
2fpuA	3.1.3.15
2fpwA	3.1.3.15
2fpxA	3.1.3.15
2ftpA	4.1.3.4
2ftzA	2.5.1.10
2fu0A	5.2.1.8
2fuvA	5.4.2.2
2fv7A	2.7.1.15
2fvhA	3.5.1.5
2fviA	2.5.1.1
2fvlA	1.1.1.225
2fvvA	3.6.1.52
2fvzA	3.1.3.25
2fxfA	2.3.1.57
2fyfA	2.6.1.52
2fykA	6.3.4.15
2fytA	2.1.1.-
2fzpA	6.3.2.-
2g06A	3.1.3.5
2g07A	3.1.1.5
2g08A	3.1.1.5
2g09A	3.1.1.5
2g0aA	3.1.1.5
2g17A	1.2.1.38
2g2dA	2.5.1.17
2g2jA	3.6.1.-
2g36A	6.1.1.2
2g59A	3.1.3.48
2g5wA	1.3.1.42
2g64A	4.2.3.12
2g6vA	3.5.4.26
2g76A	1.1.1.95
2g7rA	3.4.22.-
2g9iA	6.3.2.-
2g9nA	3.6.1.-
2g9oA	3.6.3.4
2g9zA	2.7.6.2
2ga7A	3.6.3.4
2gb4A	2.1.1.67
2gb5A	3.6.1.22
2gc9A	4.1.1.-
2gcfA	3.6.3.-
2gcuA	3.1.2.6
2gdnA	3.5.2.6
2gdzA	1.1.1.141
2gf2A	1.1.1.31
2gfoA	3.1.2.15
2ggpB	3.6.3.4
2ghrA	2.3.1.46
2gi3A	6.3.5.-
2ginA	5.3.99.6
2givA	2.3.1.48
2gjtA	3.1.3.48
2gk9A	2.7.1.68
2gl6A	2.7.3.2
2glfA	3.4.11.-
2gljA	3.4.11.-
2gmkA	3.1.27.-
2gokA	3.5.2.7
2gp4A	4.2.1.12
2gp6A	2.3.1.41
2greA	3.4.11.-
2grjA	2.7.1.24
2gs3A	1.11.1.12
2gseA	3.5.2.2
2gsfA	2.7.10.1
2gshA	4.2.1.90
2gtqA	3.4.11.2
2gu2A	3.5.1.15
2guwA	3.2.2.4
2gvhA	3.1.2.20
2gw2A	5.2.1.8
2gwfA	3.1.2.15
2gwhA	2.8.2.-
2h01A	1.11.1.-
2h0vA	1.13.11.24
2h1iA	3.1.1.1
2h1jA	3.4.24.-
2h1sA	1.1.1.79
2h2wA	2.3.1.46
2h2yA	6.3.2.19
2h39A	2.7.7.12
2h4uA	3.1.2.1
2h4vA	3.1.3.48
2h56A	3.2.2.-
2h5gA	1.2.1.41
2h63A	1.3.1.24
2h6dA	2.7.11.1
2h78A	1.1.1.31
2h8kA	2.8.2.-
2h8oA	2.5.1.10
2hb6A	3.4.11.1
2hc9A	3.4.11.1
2hcnA	2.7.7.48
2hcsA	2.7.7.48
2hdoA	3.1.3.18
2he3A	1.11.1.9
2he9A	5.2.1.8
2hf1A	2.7.1.130
2hf2A	3.1.3.23
2hh9A	2.7.6.2
2hi0A	3.1.3.18
2hi1B	1.1.1.262
2hj0A	4.1.3.6
2hlzA	2.7.1.3
2hmaA	2.1.1.61
2hniA	6.3.4.15
2hoeA	2.7.1.59
2hq1A	1.1.1.62
2hqjA	5.2.1.8
2hr8A	2.1.1.98
2hrbA	1.1.1.184
2hteA	2.5.1.16
2hunA	4.2.1.46
2huqA	2.1.1.98
2hutA	2.1.1.98
2huvA	2.1.1.98
2huxA	2.1.1.98
2huzA	2.3.1.4
2hvbA	1.15.1.2
2hvgA	4.3.2.2
2hw5A	4.2.1.17
2hxgA	5.3.1.4
2hxpA	3.1.3.48
2hxvA	3.5.4.26
2hy3A	3.1.3.48
2hy5A	2.8.1.-
2i00A	2.3.1.1
2i09A	5.4.2.7
2i1yA	3.1.3.48
2i3aA	1.2.1.38
2i3cA	3.5.1.15
2i3gA	1.2.1.38
2i3yA	1.11.1.9
2i4iA	3.6.1.-
2i4rA	3.6.3.14
2i5sX	3.1.27.-
2i62A	2.1.1.1
2i6dA	2.1.1.-
2i6lA	2.7.11.24
2i75A	3.1.3.48
2i79A	2.3.1.1
2i7cA	2.5.1.16
2i7pA	2.7.1.33
2i7qA	2.7.1.32
2i9pA	1.1.1.31
2i9uA	3.5.4.3
2ibiA	3.1.2.15
2ibnA	1.13.99.1
2ic7A	2.3.1.79
2icsA	3.5.4.2
2icxA	2.7.7.9
2icyA	2.7.7.9
2idbA	4.1.1.-
2if2A	2.7.1.24
2iftA	2.1.1.-
2ig7A	2.7.1.32
2igqA	2.1.1.43
2iikA	2.3.1.16
2iipA	2.1.1.1
2ij9A	2.7.4.-
2ijzA	3.4.11.-
2ilbA	1.14.13.-
2imgA	3.1.3.48
2imoA	3.5.3.-
2ipxA	2.1.1.-
2iqqA	4.3.1.17
2isbA	4.2.1.2
2jcbA	6.3.3.2
2jmuA	3.6.1.28
2jo6A	1.7.1.4
2nlkA	3.1.3.48
2nmmA	3.1.3.-
2npoA	2.7.7.23
2nptB	2.7.12.2
2nq3A	6.3.2.-
2nq5A	2.1.1.14
2nqaA	3.4.22.52
2nqtA	1.2.1.38
2nsqA	6.3.2.-
2nw5A	3.4.11.18
2nyrA	3.5.1.-
2nyuA	2.1.1.-
2nyvA	3.1.3.18
2nz2A	6.3.4.5
2nz6A	3.1.3.48
2nzlA	1.1.3.15
2nztA	2.7.1.1
2o05A	2.5.1.16
2o06A	2.5.1.16
2o07A	2.5.1.16
2o0lA	2.5.1.16
2o0rA	2.6.1.-
2o0tA	4.1.1.20
2o23A	1.1.1.178
2o25A	6.3.2.19
2o28A	2.3.1.4
2o2vB	2.7.12.2
2o3jA	1.1.1.22
2o5rA	6.1.1.17
2o7pA	3.5.4.26
2o8jA	2.1.1.43
2o8rA	2.7.4.1
2ob0A	2.3.1.88
2ob4A	6.3.2.19
2obcA	3.5.4.26
2obvA	2.5.1.6
2oc3A	3.1.3.48
2oczA	4.2.1.10
2odtX	2.7.1.159
2og9A	5.1.2.2
2oiwC	3.1.2.-
2ojdA	1.14.14.-
2ojwA	6.3.1.2
2okcA	2.1.1.72
2oknA	3.4.13.9
2oktA	6.2.1.26
2olaA	6.2.1.26
2olsA	2.7.9.2
2omkA	2.7.6.2
2oniA	6.3.2.-
2onuA	6.3.2.19
2oocA	2.7.3.-
2oodA	3.5.4.3
2oofA	3.5.2.7
2oogA	3.1.4.46
2ooqA	3.1.3.48
2opiA	4.1.2.17
2opjA	4.2.1.-
2opwA	1.14.11.-
2oq6B	1.14.11.-
2oq7A	1.14.11.27
2ordA	2.6.1.11
2os2A	1.14.11.-
2osuA	3.5.1.2
2ot7A	1.14.11.-
2otdA	3.1.4.1
2ou2A	2.3.1.48
2ov2A	2.7.11.1
2ownA	3.1.2.14
2ox0B	1.14.11.-
2ox4A	5.1.2.2
2oxcA	3.6.1.-
2oxeA	3.1.1.3
2oycA	3.1.3.74
2oz3C	4.2.1.90
2ozgA	2.3.1.-
2ozuA	2.3.1.48
2p02A	2.5.1.6
2p0iA	4.2.1.90
2p0lA	6.3.2.-
2p0rA	3.4.22.52
2p0wA	2.3.1.48
2p1dA	2.7.7.48
2p1jB	2.7.7.7
2p1zA	2.4.2.10
2p25A	4.4.1.25
2p27A	3.1.3.74
2p31A	1.11.1.9
2p35A	2.1.1.144
2p3zA	4.2.1.90
2p4uA	3.1.3.2
2p5uA	5.1.3.2
2p5yA	5.1.3.2
2p68A	1.1.1.100
2p69A	3.1.3.74
2p6nA	3.6.1.-
2p6xA	3.1.3.48
2p76A	3.1.4.46
2p82A	3.4.22.-
2p8eA	3.1.3.16
2p8gA	4.1.1.-
2p8uA	2.3.3.10
2pa9A	2.4.2.30
2paqA	3.1.3.5
2pbcA	5.2.1.8
2pbeA	2.7.7.-
2pbfA	2.1.1.77
2pbnA	3.1.3.48
2pbzA	6.3.4.-
2pc4A	4.1.2.13
2pc6B	4.1.3.18
2pc6D	4.1.3.18
2uvdA	1.1.1.100
