# Supplementary material for: De-Orphaning the Structural Proteome through Reciprocal Comparison of Evolutionarily Important Structural Features
Source: PLoS One. 2008 May 7;3(5):e2136. doi: 10.1371/journal.pone.0002136 (PMC2362850; doi:10.1371/journal.pone.0002136)
Supplement: Dataset S9 — The “Structural Genomics Set” contains proteins with the keywords “structural genomics” or “unknown function” in the PDB. There were 4372 such proteins in the PDB, 4253 of which also had ET results. EC numbers and GO terms listed in the PDB were used to identify PSI proteins annotated as enzymes, with GO terms converted to EC numbers using the EC to GO mapping. There were 1218 proteins annotated to 3 or more EC digits; these are the “Structural Genomics Annotated” set, and the remaining 2935 are the “Structural Genomics Unannotated” set. (0.02 MB TXT) [file pone.0002136.s009.txt]

PDB ID
1b54_
1b78A
1ct5A
1d1rA
1dbuA
1dbxA
1dcjA
1dfcA
1dm9A
1dqyA
1dqzA
1dusA
1eijA
1ejeA
1eny_
1enz_
1eo0A
1eo1A
1ex2A
1excA
1f0nA
1f0pA
1f35A
1f38A
1f3oA
1f89A
1f9aA
1fbnA
1fo5A
1fywA
1g2iA
1g2rA
1g61A
1g62A
1g6oA
1g6pA
1g6wA
1g6yA
1g8aA
1g9xA
1gh8A
1gtdA
1h2hA
1hqz1
1hruA
1htwA
1hx5A
1i36A
1i60A
1i6nA
1i81A
1i8fA
1i8fE
1i9gA
1ie0A
1ihnA
1ihqA
1iioA
1ilvB
1in0A
1innA
1iujA
1iukA
1iulA
1iurA
1iuyA
1iv0A
1ivzA
1ixlA
1iygA
1izmA
1j0fA
1j0gA
1j1yA
1j27A
1j2rA
1j2rC
1j2vA
1j2wA
1j30A
1j31A
1j3mA
1j3wC
1j5yA
1j6vA
1j6wA
1j6xA
1j7gA
1j8bA
1j8cA
1jalA
1jaxA
1jayA
1jbiA
1jbmA
1jcuA
1jd1A
1jdqA
1je3A
1jeoA
1jfiA
1ji0A
1ji8A
1jo0A
1joeA
1jogA
1jopA
1jpdX
1jr7A
1jriC
1jriF
1jriM
1jrkA
1jrmA
1jssA
1jsxA
1jw2A
1jw3A
1jx7A
1jxcA
1jyhA
1jzrA
1jztA
1k0aA
1k0bA
1k0cA
1k0dA
1k0rA
1k26A
1k2eA
1k3rA
1k4nA
1k4zA
1k77A
1k7jA
1k7kA
1k8fA
1kcxA
1kjnA
1kkgA
1klxA
1kq3A
1kq4A
1kr4A
1ks2A
1ku9A
1kxzA
1kyhA
1kytA
1l1sA
1l2fA
1l3bA
1l3cA
1l3iA
1l5xA
1l6rA
1l6rB
1l7yA
1l9gA
1lfpA
1lj9A
1lknA
1lmiA
1lnzA
1lplA
1lqlA
1lqtA
1lquA
1lu4A
1lv3A
1lxjA
1lxnA
1m1sA
1m33A
1m3sB
1m6yA
1m94A
1mdoA
1mi1A
1mjhA
1mk4A
1mkmA
1mkmB
1mkzA
1ml8A
1mrzA
1mtpA
1mwwA
1mzgA
1n0eA
1n0fA
1n0gA
1n10A
1n40A
1n4aA
1n4gA
1n8wA
1n91A
1nc5A
1nc7A
1ne2A
1ne2B
1ne3A
1ne8A
1neiA
1nf2A
1nf2B
1ng5A
1ng6A
1ni3A
1ni5A
1ni7A
1nijA
1njkA
1njrA
1nkqA
1nktA
1nkvA
1nl3A
1nlxA
1nmnA
1nmoA
1nmpD
1nnqA
1nnwA
1nnxA
1npuA
1nr0A
1nr3A
1nr9A
1nr9D
1nriA
1nrkA
1nrwA
1ns5A
1nslA
1nu0A
1nwbA
1nxhB
1nxiA
1nxjA
1nxzA
1ny1A
1ny8A
1nyeA
1nynA
1nyoA
1nzaA
1o0iA
1o13A
1o1yA
1o3uA
1o4tB
1o4uA
1o4wA
1o50A
1o5jA
1o5lA
1o5uA
1o5zA
1o61A
1o62B
1o65A
1o67A
1o69A
1o69B
1o6aA
1o6dA
1o89A
1o8cC
1oj7A
1oj7C
1omiA
1on0A
1onlA
1oojA
1ootA
1oruA
1osdA
1otkA
1oy1A
1oyzA
1oz9A
1p1lA
1p1mA
1p3hA
1p8cA
1p99A
1p9qC
1pa4A
1pavA
1pb6A
1pbjA
1pc6A
1pf5A
1pg6A
1pgvA
1pm3B
1pqwA
1pqxA
1pqyA
1pqzA
1pryA
1psuA
1pt5A
1pt7B
1pt8A
1pugA
1pugB
1puiA
1pujA
1pulA
1puzA
1pv5A
1pvmA
1pvtA
1pw5A
1pxyA
1pzxA
1q2yA
1q48A
1q4rA
1q53A
1q60A
1q6wA
1q6yA
1q74A
1q7eA
1q7hA
1q7rA
1q7tA
1q8bA
1q9jA
1q9uA
1qu9A
1qvvA
1qvvD
1qvwA
1qvzA
1qw2A
1qwkA
1qxfA
1qy9B
1qyaA
1qyiA
1qymA
1qz8A
1r0dA
1r0uA
1r20A
1r3dA
1r4vA
1r6yA
1r73A
1r75A
1r7jA
1r9hA
1r9pA
1rc6A
1rcuA
1rduA
1rfeA
1rfxA
1rfzA
1rgxA
1rh7A
1rhxA
1ri5A
1ri6A
1rjjA
1rkqA
1rktA
1rlhA
1rliD
1rljA
1rlkA
1rowA
1rq0A
1rq6A
1rq8A
1rttA
1rtwA
1ru8A
1ruwA
1rv9A
1rw0A
1rw1A
1rwdA
1rwsA
1rwuA
1rxdA
1rxqA
1rykA
1rylA
1ryqA
1ryuA
1rz2A
1rz3A
1rznA
1rzwA
1s04A
1s36A
1s3jA
1s3lA
1s3mA
1s3nA
1s4cA
1s4kA
1s4mA
1s5aA
1s5uA
1s7dA
1s7iA
1s7jA
1s7oA
1s8nA
1s9uA
1sawA
1sbkA
1sbkB
1sboA
1sc0A
1sd5A
1sdiA
1sdjA
1se9A
1sedC
1sefA
1senA
1sf0A
1sf9A
1sfnA
1sg5A
1sg7A
1sg9A
1sgjA
1sgmA
1sgoA
1sgwA
1sh8A
1sheA
1shsA
1sj5A
1sjpA
1sl7A
1sl8A
1sl9A
1soiA
1spkA
1spvA
1sq4A
1sqeA
1sqhA
1sqrA
1squA
1sr8A
1ss4A
1sshA
1stzB
1su0B
1su1A
1su2A
1sumB
1syrA
1t06A
1t0bA
1t0gA
1t0tV
1t17A
1t33A
1t3uA
1t3vA
1t5jA
1t5oA
1t5yA
1t62A
1t6aA
1t6rA
1t6sA
1t6xA
1t6yA
1t6zA
1t70A
1t71A
1t72A
1t7sA
1t82A
1t8bA
1t8hA
1tc5A
1td5A
1td5D
1te4A
1te5A
1te7A
1telA
1tf1A
1tg0A
1th5A
1tiqA
1tizA
1tk9A
1tljA
1tlqA
1tltA
1to0A
1to3A
1to9A
1tovA
1tp6A
1tq1A
1tq8A
1tqxA
1tqzA
1tsjA
1tt7A
1ttxA
1ttzA
1tu9A
1tuaA
1tuoA
1tvfA
1tvgA
1tviA
1twdA
1twyB
1twyG
1txjA
1txlA
1txzA
1ty8A
1tyhA
1tz0C
1tzaA
1tzzA
1tzzB
1u02A
1u05A
1u0kA
1u14A
1u2hA
1u61A
1u69A
1u6lA
1u6mA
1u7iA
1u7nA
1u84A
1u8sA
1u9cA
1u9dA
1u9tA
1uanA
1uayA
1ub4C
1ub9A
1uc2A
1ue1A
1ue5A
1ue6A
1ue7A
1ue8A
1uemA
1uenA
1uepA
1ueqA
1uewA
1ueyA
1uezA
1uf1A
1uf9A
1ufaA
1ufbA
1uffA
1ufgA
1ufhA
1ufkA
1uflA
1ufmA
1ufnA
1ufoA
1ufrA
1ufxA
1ufzA
1ug0A
1ug1A
1ug2A
1ug7A
1ugjA
1ugkA
1ugvA
1uh6A
1uhcA
1uhpA
1uhrA
1uhsA
1uhtA
1uhuA
1uhzA
1uilA
1uitA
1uj8A
1ujdA
1ujoA
1ujrA
1ujsA
1ujtA
1ujuA
1ujvA
1ujyA
1ukuA
1ul4A
1ul5A
1ulqA
1ulyA
1um1A
1umjA
1upsA
1uscA
1usfA
1uwdA
1uxoA
1v19A
1v1aA
1v1bA
1v1sA
1v2yA
1v30A
1v31A
1v32A
1v38A
1v3fA
1v3rA
1v3sA
1v5jA
1v5kA
1v5lA
1v5mA
1v5nA
1v5oA
1v5pA
1v5qA
1v5rA
1v5tA
1v5uA
1v60A
1v61A
1v62A
1v63A
1v64A
1v65A
1v6bA
1v6eA
1v6gA
1v6hA
1v6tA
1v6zA
1v85A
1v86A
1v87A
1v88A
1v89A
1v8dA
1v8hA
1v8oA
1v8pA
1v8qA
1v95A
1v96A
1v99A
1v9bA
1v9jA
1v9oA
1v9vA
1v9wA
1va7A
1va8A
1va9A
1vaeA
1vajA
1vavA
1vb7A
1vbkA
1vbvA
1vcsA
1vctA
1vdhA
1vdwA
1vdyA
1ve0A
1ve3B
1veeA
1vegA
1vehA
1vejA
1vekA
1vfjA
1vggA
1vgjA
1vh0A
1vh4A
1vh5A
1vh6A
1vh9A
1vh9B
1vhcA
1vheA
1vhfA
1vhkA
1vhkC
1vhmA
1vhnA
1vhoA
1vhqA
1vhsA
1vhuA
1vhxA
1vhyA
1vi0A
1vi1A
1vi3A
1vi4A
1vi5A
1vi6C
1vi7A
1vi8A
1vi8B
1vimC
1viuA
1vivA
1vivB
1vj2A
1vjfA
1vjgA
1vjhA
1vjiA
1vjkA
1vjlA
1vjnA
1vjqA
1vjxA
1vk0A
1vk4A
1vk8A
1vkaA
1vkcA
1vkdA
1vkeA
1vkfA
1vkhB
1vkiA
1vkkA
1vkmA
1vkuA
1vkwA
1vkyA
1vl4A
1vl6A
1vl7A
1vlaA
1vlgA
1vliA
1vlmA
1vlrA
1vlyA
1vm0A
1vm9A
1vmaA
1vmbA
1vmeA
1vmfA
1vmhA
1vmjA
1vp4A
1vp8A
1vpbA
1vpdA
1vpgA
1vphA
1vplA
1vpqA
1vpvA
1vpyA
1vpzB
1vq0A
1vqrA
1vqsA
1vqwA
1vqyA
1vqzA
1vr4A
1vr4C
1vr5A
1vrbA
1vrmA
1vs0A
1vs0B
1vzyA
1w17A
1w1a1
1w1b1
1w8gA
1w9aA
1wa8A
1wcjA
1wd5A
1wd6A
1wdiA
1wdjA
1wdtA
1wdvB
1we6A
1we7A
1we8A
1we9A
1weeA
1wehA
1wekC
1wekF
1welA
1wemA
1wenA
1wepA
1weqA
1wesA
1weuA
1wevA
1wewA
1wexA
1weyA
1wezA
1wf0A
1wf1A
1wf2A
1wf5A
1wf7A
1wf8A
1wfdA
1wfeA
1wffA
1wfhA
1wflA
1wfnA
1wfoA
1wfpA
1wfrA
1wfsA
1wftA
1wfvA
1wfwA
1wfxA
1wfyA
1wfzA
1wg1A
1wg4A
1wg5A
1wg6A
1wgdA
1wgeA
1wgfA
1wghA
1wglA
1wgmA
1wgnA
1wgoA
1wgpA
1wgqA
1wgrA
1wguA
1wgvA
1wgwA
1wgxA
1wh1A
1wh2A
1wh3A
1wh5A
1wh6A
1wh7A
1wh8A
1wh9A
1whaA
1whcA
1whdA
1whgA
1whhA
1whjA
1whkA
1whlA
1whmA
1whrA
1whvA
1whwA
1whxA
1whyA
1whzA
1wi1A
1wi2A
1wi4A
1wi5A
1wi6A
1wi7A
1wi8A
1wi9A
1wiaA
1wibA
1wicA
1widA
1wieA
1wifA
1wigA
1wihA
1wiiA
1wijA
1wikA
1wilA
1wimA
1winA
1wirA
1wisA
1wivA
1wixA
1wizA
1wj0A
1wj1A
1wj2A
1wj3A
1wj4A
1wj5A
1wj6A
1wj7A
1wj9A
1wjiA
1wjjA
1wjkA
1wjlA
1wjmA
1wjnA
1wjoA
1wjpA
1wjqA
1wjrA
1wjsA
1wjtA
1wjuA
1wjvA
1wjxA
1wjzA
1wk0A
1wk1A
1wk2A
1wk4A
1wkcA
1wkiA
1wlmA
1wlnA
1wloA
1wluA
1wlvA
1wlvB
1wm6A
1wm6C
1wmgA
1wn1A
1wn3A
1wn3C
1wotA
1wozA
1wpbA
1wr2A
1wrbA
1wryA
1ws9A
1wscB
1wtbA
1wtyA
1wu2A
1wu8A
1wubA
1wueA
1wufA
1wv2A
1wviA
1wvkA
1wvqA
1wvtA
1wwhA
1wwiA
1wwpA
1wwqA
1wwsA
1wwuA
1wwvA
1wwxA
1wwyA
1wwzA
1wwzB
1wx6A
1wx8A
1wx9A
1wxaA
1wxbA
1wxpA
1wxqA
1wxsA
1wxtA
1wxuA
1wxvA
1wxwA
1wxxA
1wy0A
1wy5A
1wy8A
1wyhA
1wyjA
1wylA
1wymA
1wynA
1wyoA
1wypA
1wyqA
1wyrA
1wysA
1wyzA
1wz0A
1wz6A
1wz7A
1x05A
1x0fA
1x0hA
1x0jA
1x0pA
1x1fA
1x1gA
1x1mA
1x25B
1x2jA
1x2kA
1x2lA
1x2mA
1x2nA
1x2qA
1x2rA
1x3aA
1x3bA
1x3cA
1x3dA
1x3hA
1x3oA
1x3sA
1x40A
1x41A
1x44A
1x45A
1x47A
1x4aA
1x4bA
1x4cA
1x4dA
1x4eA
1x4fA
1x4gA
1x4hA
1x4iA
1x4jA
1x4kA
1x4lA
1x4mA
1x4nA
1x4oA
1x4pA
1x4qA
1x4rA
1x4sA
1x4tA
1x4uA
1x4vA
1x4wA
1x4xA
1x4yA
1x4zA
1x50A
1x52A
1x53A
1x57A
1x58A
1x5bA
1x5eA
1x5fA
1x5gA
1x5hA
1x5iA
1x5jA
1x5kA
1x5mA
1x5nA
1x5oA
1x5pA
1x5qA
1x5rA
1x5sA
1x5tA
1x5uA
1x5wA
1x5xA
1x5yA
1x61A
1x62A
1x63A
1x64A
1x65A
1x66A
1x67A
1x68A
1x69A
1x6bA
1x6dA
1x6eA
1x6fA
1x6hA
1x6iA
1x6jA
1x6oA
1x77A
1x7fA
1x7vB
1x92A
1x94A
1x9aA
1x9gA
1xa0A
1xa0B
1xafA
1xauA
1xaxA
1xbfA
1xbwB
1xcbA
1xccA
1xcrA
1xd7A
1xdzA
1xe1A
1xe7B
1xe8A
1xeaA
1xebA
1xeqA
1xfiA
1xfjA
1xflA
1xfsA
1xg5A
1xg7A
1xg8A
1xhcA
1xhdA
1xhjA
1xhoA
1xhsA
1xi6A
1xi8B
1xi9A
1xizB
1xjcA
1xjsA
1xk8A
1xklA
1xklB
1xknA
1xkqA
1xm3A
1xm5A
1xmaA
1xmbA
1xmtA
1xn4A
1xn5A
1xn6A
1xn7A
1xn9A
1xnfA
1xo3A
1xo7A
1xo8A
1xo9A
1xoyA
1xpjA
1xpvA
1xpwA
1xq1A
1xq4A
1xq5A
1xq6A
1xq7A
1xq9A
1xqaA
1xqbA
1xquA
1xr4A
1xrgA
1xriA
1xs3A
1xt8A
1xtdA
1xtlA
1xtmA
1xtoA
1xtpA
1xuvA
1xvhA
1xvsA
1xw8A
1xwmA
1xx7A
1xxlA
1xxoA
1xygA
1xzoA
1y0gA
1y0hA
1y0kA
1y0zA
1y12A
1y1lA
1y1oA
1y1xA
1y23A
1y2iA
1y30A
1y4oA
1y5eA
1y63A
1y6zA
1y71A
1y7hA
1y7hB
1y7hC
1y7iA
1y7mB
1y7pA
1y7rA
1y80A
1y81A
1y82A
1y88A
1y89A
1y8cA
1y8tA
1y9bA
1y9eA
1y9iA
1y9qA
1yavA
1yb2A
1ybfC
1ybmB
1ybxB
1ybyA
1ycdA
1ycnA
1ycoA
1yd7A
1ydeA
1ydfA
1ydgA
1ydhA
1ydlA
1ydmB
1ydoA
1yduA
1ydwA
1ye5A
1yelA
1yemA
1yeyA
1yeyB
1yezA
1yf2A
1yf9A
1yh2A
1yh5A
1yk3A
1ylfB
1yllA
1ylmA
1ylnA
1yloA
1ylqA
1ym5A
1ynbA
1yo6A
1yoaA
1yocA
1yoxA
1yoxD
1yoxE
1yoyA
1ypxA
1yqbA
1yqeA
1yqfA
1yqgA
1yqhA
1yreB
1yrhA
1yrzA
1ys9A
1yspA
1ysqA
1ysyA
1ytlA
1yudC
1yurA
1yutA
1yuuA
1yv9A
1yvcA
1yviA
1yvkA
1yvoA
1yvvA
1yw1A
1yw4A
1yw6A
1ywfA
1ywlA
1ywqA
1ywsA
1ywuA
1ywwA
1ywxA
1ywyA
1ywzA
1yx0A
1yx1A
1yx3A
1yycA
1yyjA
1yyvA
1yyxA
1yzaA
1yzcA
1yzfA
1yzgA
1yzvA
1yzyA
1z05A
1z0pA
1z0xA
1z1sA
1z2iA
1z3kA
1z4eA
1z54A
1z67A
1z6mA
1z6nA
1z6xA
1z6yA
1z72A
1z77A
1z7aA
1z7tA
1z7uA
1z84A
1z85A
1z8hA
1z8mA
1z90A
1z94C
1z94F
1z9fA
1z9tA
1z9zA
1zbmA
1zboA
1zbpA
1zbrA
1zbsA
1zc6B
1zccA
1zccB
1zceA
1zczA
1zd0A
1zd9A
1ze0A
1zeeA
1zg2A
1zghA
1zhvA
1zjjA
1zk8A
1zkdA
1zkgA
1zkhA
1zkiA
1zkoA
1zkpA
1zkpC
1zl0A
1zmaA
1zmbA
1zn6A
1znoA
1znpA
1znpC
1znpD
1zo2A
1zpqA
1zpvC
1zpyA
1zq7A
1zr7A
1zr9A
1zrjA
1zruA
1zs7A
1zsoA
1zsvA
1zswA
1ztpA
1ztvA
1zukA
1zuuA
1zv4X
1zvpA
1zwjA
1zwkA
1zwlA
1zwyD
1zx5A
1zx6A
1zx8A
1zxfA
1zxjA
1zxoA
1zxoC
1zxoE
1zxoF
1zxuA
1zylA
1zzoA
2a08A
2a0uA
2a13A
2a15A
2a1vA
2a22A
2a28A
2a2lB
2a2mA
2a2oA
2a33A
2a35A
2a3kA
2a3lA
2a3nA
2a3qA
2a4wA
2a5jA
2a5lA
2a61A
2a67A
2a6bA
2a6cA
2a6vA
2a6wA
2a6xA
2a6yA
2a6zA
2a70A
2a71A
2a72A
2a7yA
2a8eA
2a9fA
2a9sA
2aamA
2ab1A
2abqA
2acaA
2acfA
2ae6A
2aedA
2aegA
2af0A
2afaA
2afbA
2afcA
2afdA
2afeA
2ag5A
2ag8A
2ah5A
2ah6A
2ai4A
2aifA
2aj7B
2ajrA
2akkA
2aklA
2al7A
2aliA
2amhA
2amlA
2amwA
2anuA
2ap3A
2ap6A
2apjA
2apnA
2aq6A
2aqwA
2ar1A
2arhB
2arkA
2arzA
2asfA
2asyA
2atrA
2atvA
2atzA
2auaA
2aucA
2auwA
2av4A
2av9A
2avdA
2avnA
2awgA
2axoA
2axpA
2ayjA
2az4A
2azhA
2azpA
2azwA
2b06A
2b0aA
2b0cA
2b0oE
2b0rA
2b0vA
2b1uA
2b1yA
2b20A
2b25A
2b30A
2b33A
2b34A
2b3mA
2b3nA
2b3wA
2b4aA
2b6cA
2b6eA
2b6eB
2b6hA
2b71A
2b78A
2b79A
2b81A
2b95A
2b9eA
2ba2A
2baiA
2basA
2bbeA
2bbjA
2bcoA
2bdeA
2bdqA
2bdtA
2bdvA
2be4A
2bmjA
2bq0A
2br9A
2btpA
2bv1A
2bygA
2c23A
2c5qA
2c63A
2cmuA
2co8A
2co9A
2cobA
2cocA
2codA
2cofA
2cohA
2comA
2conA
2copA
2corA
2cotA
2couA
2cowA
2coyA
2cozA
2cp0A
2cp2A
2cp3A
2cp5A
2cp6A
2cp7A
2cp8A
2cp9A
2cpcA
2cpdA
2cpeA
2cpfA
2cphA
2cpjA
2cpmA
2cpnA
2cpqA
2cprA
2cptA
2cpwA
2cpxA
2cpyA
2cpzA
2cq0A
2cq1A
2cq2A
2cq3A
2cq4A
2cq7A
2cq9A
2cqcA
2cqdA
2cqeA
2cqfA
2cqgA
2cqhA
2cqiA
2cqjA
2cqkA
2cqlA
2cqmA
2cqnA
2cqoA
2cqpA
2cqqA
2cqrA
2cqwA
2cqxA
2cqzA
2cr0A
2cr2A
2cr4A
2cr5A
2cr6A
2cr7A
2cr8A
2craA
2crbA
2crcA
2creA
2crfA
2crgA
2crhA
2criA
2crjA
2crlA
2crmA
2crnA
2crpA
2crqA
2crrA
2cruA
2crvA
2crwA
2cryA
2crzA
2cs0A
2cs1A
2cs3A
2cs4A
2cs7A
2cs8A
2csfA
2csgA
2cshA
2csiA
2csjA
2cskA
2cslA
2csoA
2cspA
2csqA
2cssA
2csuA
2csvA
2csyA
2cszA
2ct0A
2ct1A
2ct3A
2ct4A
2ct5A
2ct6A
2ct7A
2ctdA
2cteA
2ctfA
2ctjA
2ctkA
2ctlA
2ctmA
2ctoA
2ctpA
2ctqA
2ctrA
2cttA
2ctuA
2ctwA
2cu5A
2cu6A
2cu7A
2cu8A
2cu9A
2cubA
2cucA
2cudA
2cueA
2cufA
2cugA
2cuhA
2cuiA
2cujA
2cumA
2cupA
2cuqA
2curA
2cuwA
2cv4A
2cv9A
2cvbA
2cveA
2cviA
2cvjA
2cvkA
2cvlA
2cw4A
2cw5A
2cw9A
2cwaA
2cwcA
2cwdA
2cweA
2cwjA
2cwpA
2cwqA
2cwwA
2cwyA
2cwzA
2cx0A
2cx1A
2cx5A
2cx6A
2cx7A
2cx8A
2cxcA
2cxdA
2cxfA
2cxkA
2cxlA
2cxxA
2cxyA
2cy1A
2cy2A
2cy4A
2cy5A
2cy8A
2cyjA
2cyyA
2cz4B
2cz8H
2czjA
2czlA
2czzX
2d0iA
2d13A
2d13B
2d13D
2d16A
2d1hA
2d1pB
2d1yC
2d29A
2d2yA
2d4gA
2d4rA
2d59A
2d5aA
2d62A
2d7lA
2d7nA
2d7oA
2d7qA
2d7vA
2d85A
2d86A
2d87A
2d88A
2d89A
2d8bA
2d8cA
2d8hA
2d8iA
2d8kA
2d8mA
2d8nA
2d8qA
2d8rA
2d8sA
2d8tA
2d8vA
2d8xA
2d8yA
2d8zA
2d90A
2d92A
2d93A
2d96A
2d99A
2d9aA
2d9bA
2d9cA
2d9dA
2d9eA
2d9fA
2d9gA
2d9hA
2d9iA
2d9jA
2d9kA
2d9lA
2d9mA
2d9nA
2d9oA
2d9pA
2d9rA
2d9tA
2d9uA
2d9vA
2d9wA
2d9xA
2d9yA
2da0A
2da1A
2da2A
2da3A
2da4A
2da5A
2da6A
2da7A
2da9A
2dadA
2daeA
2dafA
2dahA
2daiA
2dajA
2dalA
2damA
2danA
2daoA
2daqA
2darA
2dasA
2datA
2davA
2dawA
2daxA
2dazA
2db0A
2db1A
2db2A
2db5A
2db6A
2db8A
2db9A
2dbaA
2dbbA
2dbcA
2dbdA
2dbfA
2dbgA
2dbiA
2dbkA
2dboA
2dbpA
2dbyA
2dc0A
2dc4A
2dceA
2dclA
2ddzA
2decA
2df8A
2dfaA
2dgbC
2dgoA
2dgpA
2dgqA
2dgrA
2dgsA
2dgtA
2dguA
2dgvA
2dgwA
2dgxA
2dgyA
2dh7A
2dh8A
2dh9A
2dhaA
2dhgA
2dhiA
2dhjA
2dhkA
2dhmA
2dhxA
2dhyA
2dhzA
2di0A
2di7A
2di8A
2di9A
2diaA
2dibA
2dicA
2didA
2difA
2digA
2diiA
2dilA
2dimA
2dinA
2dipA
2diqA
2dirA
2disA
2ditA
2diuA
2divA
2diwA
2dixA
2diyA
2dizA
2dj0A
2dj4A
2dj7A
2dj8A
2djaA
2djbA
2djnA
2djpA
2djqA
2djrA
2djtA
2djwA
2dk1A
2dk2A
2dk3A
2dk4A
2dkfA
2dklA
2dkmA
2dkpA
2dkqA
2dkrA
2dktA
2dkuA
2dkwA
2dkxA
2dkzA
2dl0A
2dl1A
2dl3A
2dl4A
2dl5A
2dl6A
2dl7A
2dl8A
2dl9A
2dlgA
2dlkA
2dllA
2dlmA
2dloA
2dlpA
2dlqA
2dlrA
2dlsA
2dltA
2dluA
2dlvA
2dlwA
2dlxA
2dlyA
2dlzA
2dm1A
2dm4A
2dm7A
2dm8A
2dmbA
2dmcA
2dmdA
2dmeA
2dmgA
2dmhA
2dmiA
2dmkA
2dmnA
2dmoA
2dmpA
2dmqA
2dmtA
2dmuA
2dmwA
2dmxA
2dmyA
2dmzA
2dn0A
2dn4A
2dn5A
2dn6A
2dn9A
2dnaA
2dncA
2dnfA
2dngA
2dnhA
2dnkA
2dnlA
2dnmA
2dnnA
2dnoA
2dnpA
2dnqA
2dntA
2dnuA
2dnvA
2dnwA
2dnxA
2dnyA
2dnzA
2do0A
2do1A
2do3A
2do4A
2do5A
2do7A
2do8A
2do9A
2docA
2dodA
2doeA
2dofA
2dogA
2douA
2dp9A
2dpnA
2dr1A
2dr3A
2dr3B
2dr3D
2drhA
2ds4A
2dslA
2dsyA
2dt6A
2dt7B
2dtcA
2dttA
2dudA
2dumA
2dvkA
2dvlA
2dvwB
2dwgA
2dwkA
2dwqA
2dwvA
2dx1A
2dx6A
2dxaA
2dxqA
2dyfA
2dyiA
2dykB
2dyyE
2dyyF
2dyyI
2dziA
2dzjA
2dzkA
2dzlA
2dzqA
2dzrA
2e1oA
2e6uX
2ecbA
2eccA
2eifA
2eryA
2es0A
2es7A
2es9A
2esnA
2essA
2ethA
2etsA
2ettA
2etvA
2euiA
2euiD
2euiE
2eveA
2evnA
2evrA
2evvA
2ew0A
2ew1A
2ewcA
2exnA
2f06A
2f09A
2f15A
2f1eA
2f1lA
2f1rA
2f20A
2f2eA
2f2gA
2f46A
2f4lA
2f4nA
2f4nB
2f4pA
2f4zA
2f5yA
2f6rA
2f73A
2f7sA
2f7wA
2f7yA
2f8lA
2f8pA
2f9cA
2f9fA
2f9hB
2fa1A
2fa5A
2fa8A
2favA
2fb0A
2fb1A
2fb1B
2fb1D
2fb5A
2fb7A
2fbhA
2fbiA
2fblB
2fbmA
2fbnA
2fbnB
2fbqA
2fc6A
2fc7A
2fc8A
2fc9A
2fcfA
2fcjA
2fcjC
2fckA
2fd5A
2fd8A
2fdfA
2fdgA
2fdhA
2fdiA
2fdjA
2fdkA
2fdrA
2fdsA
2fe1A
2fe5A
2fe7A
2fefA
2fexB
2ffgA
2ffiA
2ffjA
2ffmA
2ffsA
2fg0A
2fg5A
2fg9A
2fggA
2fgsA
2fgxA
2fhoB
2fhpA
2fhpB
2fi0A
2fi1A
2fi2A
2fi9A
2fiaA
2fimA
2fiuA
2fiwA
2fiyA
2fkbA
2fkbB
2fkiA
2fl4A
2flsA
2fm1A
2fmlA
2fmuA
2fn4A
2fn6A
2fnaA
2fneA
2fneC
2fniA
2fnuA
2folA
2fpnA
2fq4A
2fqpA
2fr2A
2freA
2frnA
2fs2A
2fs2B
2fs5A
2fsqA
2fsrA
2fswA
2fsxA
2ft0A
2ftrA
2fujA
2fukA
2fupA
2furA
2fuwA
2fv8A
2fvgA
2fvtA
2fw2A
2fwkB
2fwvA
2fxaA
2fyhA
2fywC
2fyxA
2fzfA
2fzvC
2g03A
2g0nA
2g0qA
2g0tA
2g0wA
2g1lA
2g1uA
2g2bA
2g2cA
2g2xA
2g38A
2g38C
2g39A
2g39B
2g3aA
2g3bA
2g3yA
2g40A
2g5fA
2g6bA
2g6tA
2g7gA
2g7jA
2g7lA
2g7sA
2g7uA
2g7uB
2g7zA
2g80A
2g84A
2g8lA
2g8yA
2g9dA
2ga1B
2ganA
2gaoA
2gauA
2gaxA
2gb3A
2gbdA
2gboA
2gbsA
2gbzA
2gd9A
2gdqA
2ge3A
2genA
2gf0A
2gf4A
2gf6A
2gf9A
2gfgA
2gfhA
2gfnA
2gfqA
2ggeA
2ggeB
2ggeH
2gh1A
2ghfA
2ghiA
2ghpA
2ghsA
2gjgA
2gjsA
2gjuA
2gk3A
2gk4A
2gkpA
2gl5A
2gl8A
2gluA
2glzA
2gm2A
2gm3A
2gm6A
2gmgA
2gmqA
2gmyE
2gnoA
2gnpA
2gnqA
2gnrA
2gnxA
2go7A
2go8A
2govA
2gowA
2gpfA
2gpiA
2gpjA
2gpyA
2gqbA
2gqfA
2gqhA
2gqiA
2gqjA
2gqkA
2gqlA
2gqmA
2griA
2gryA
2gs5A
2gs9A
2gslB
2gswA
2gt5A
2gt6A
2gtaA
2gtcA
2gtcB
2gtpA
2gtrA
2gtrB
2gtrC
2gu1A
2gu3A
2guhA
2gujB
2gukA
2gupA
2guuA
2gv8A
2gvcA
2gvkA
2gvpA
2gw6A
2gw8A
2gwgA
2gwgB
2gwnA
2gx8A
2gxfA
2gyqA
2gz4A
2gzoA
2gzpA
2gzqA
2gzvA
2gzxA
2h00A
2h0uA
2h16A
2h17A
2h18A
2h1qB
2h1rA
2h1tA
2h28A
2h3jA
2h57A
2h58A
2h5mA
2h66A
2h6lA
2h7aA
2h9fA
2h9lA
2h9mA
2h9nA
2h9pA
2ha8A
2ha9A
2haeA
2hafA
2hagA
2hayA
2hboA
2hbwA
2hc5A
2hcfA
2hcmA
2hd3A
2hd9A
2hdwA
2hdyA
2he4A
2he7A
2hehA
2heiA
2hekA
2hepA
2herA
2hfdA
2hfiA
2hfqA
2hfvA
2hg6A
2hgaA
2hh6A
2hh8A
2hhgA
2hhlA
2hi6A
2hiaA
2hiqA
2hiyA
2hj1B
2hj8A
2hjjA
2hjrA
2hjsA
2hktA
2hkvA
2hljA
2hmcA
2hneA
2hneB
2hngA
2ho3A
2ho4A
2ho5A
2hpvA
2hpwA
2hq2A
2hq6A
2hq7A
2hq8A
2hq9A
2hqvA
2hqxA
2hqyA
2hr2A
2hr3A
2hr5A
2hrfA
2hrnA
2hrxA
2hrzA
2hs5A
2hsbA
2hsiA
2hsjA
2hsjB
2hsjD
2hszA
2ht9A
2htdA
2htiA
2htmA
2hujA
2hupA
2hv2A
2hwjA
2hx0A
2hx1A
2hx5A
2hxiA
2hxjA
2hxoA
2hxrA
2hyjA
2hytA
2hzbA
2hzbB
2hzbC
2hzgA
2hztA
2i02A
2i0mA
2i0oA
2i0xA
2i0zA
2i10A
2i14A
2i1lA
2i1nA
2i1oA
2i1sA
2i2oA
2i3dA
2i3fA
2i3oA
2i44A
2i45B
2i51A
2i52A
2i59A
2i5gA
2i5hA
2i5iA
2i5iB
2i5qA
2i5tA
2i6cA
2i6eA
2i6gB
2i6hA
2i6xA
2i71A
2i76A
2i7aA
2i7gA
2i7hA
2i7rA
2i81A
2i8dA
2i8eA
2i8gB
2i9cA
2i9dA
2i9iA
2i9wA
2i9xB
2i9yA
2i9zA
2ia0A
2ia1A
2ia2A
2ia9F
2iacA
2iafA
2iaiA
2iayA
2iazA
2ib0A
2ibdA
2iboA
2ic5A
2ichA
2icpA
2ictA
2icuA
2id1A
2id3A
2idaA
2idlB
2idyA
2iecA
2ieeA
2if6A
2ifaA
2ifuA
2ig6A
2ig8A
2igtA
2ihbA
2ihcA
2ihdA
2ihiA
2ii1A
2iiuA
2iizA
2ijcA
2ijlA
2ijpA
2ijqA
2ijrA
2ik8A
2ikbD
2ikkA
2iksA
2il1A
2il4A
2il5A
2im5A
2im8A
2im9A
2imhA
2imjA
2imlA
2imrA
2in1A
2in3A
2in5A
2inbA
2inwA
2iojB
2ipqX
2iq1A
2iq8A
2iqiA
2iqjA
2irmA
2is5D
2isnA
2it9A
2itbA
2ivyA
2iwnA
2iwoA
2iwpA
2iwqA
2jekA
2jm5A
2jn4A
2jn6A
2jn7A
2jn8A
2jnaA
2jneA
2jngA
2jnuA
2joeA
2joqA
2mjpA
2nlvA
2nlyA
2nlzA
2nmpA
2nmuA
2nn4A
2nn5A
2nnnA
2nocA
2np3A
2np5A
2npmA
2npnA
2nqlA
2nqwA
2nr3A
2nr4A
2nr8A
2nrhA
2nrjA
2nrkA
2nrqA
2ns0A
2ns1A
2ns9B
2nujA
2nv4A
2nv5A
2nvmA
2nvnA
2nvpA
2nvrA
2nvvA
2nw7A
2nw8A
2nw9A
2nwaA
2nwbA
2nwhA
2nwiA
2nwtA
2nwuA
2nwvA
2nx2A
2nx4D
2nxbA
2nxfA
2nxoA
2nygA
2nyhA
2nyiA
2nysA
2nyxA
2nzcA
2nzjA
2o08A
2o0mA
2o0pA
2o0qA
2o0yA
2o14A
2o16A
2o18A
2o1aA
2o1eA
2o1mA
2o1oA
2o1qA
2o1rA
2o1zA
2o2aA
2o2gA
2o2tA
2o2xA
2o2zA
2o2zC
2o30A
2o34A
2o35A
2o37A
2o3aA
2o3fA
2o3gA
2o3iA
2o3lA
2o4tA
2o52A
2o55A
2o56A
2o57A
2o57B
2o57C
2o5aA
2o5hA
2o62A
2o6iA
2o6kA
2o7tA
2o8iA
2o8qA
2o8sA
2o9kA
2o9xA
2oa2A
2oa4A
2oafA
2oaiA
2oasA
2ob5A
2obkA
2obnA
2obpA
2oc5A
2oc6A
2ocbA
2ocdA
2oceA
2ochA
2ocsA
2od0A
2odbA
2odeA
2odeD
2odfA
2odkA
2oebA
2oeeA
2oeqA
2oerA
2oezA
2of7A
2oflA
2ofyA
2ogfA
2oggA
2ogiA
2ogjA
2ogjB
2ogjD
2ogjF
2ogkA
2oh1A
2oh3A
2ohwB
2oi8A
2oikA
2oilA
2ojhA
2ojlA
2okaA
2okfA
2okgA
2okqA
2ol5A
2olmA
2oltA
2omeA
2omoA
2onfA
2oo1A
2oo2A
2oo3A
2oo6A
2ooiA
2oojA
2ookA
2op6A
2opgA
2opgB
2opkA
2oplA
2oq0A
2oqgA
2oqgC
2oqhA
2oqhC
2oqkA
2oqmA
2oqtA
2oqyA
2or0A
2or0B
2osaA
2osdA
2osoA
2ossA
2ot9A
2otaA
2otmA
2ou5A
2ou6A
2ouoA
2ouwA
2ouxA
2ov8A
2ov9A
2ov9C
2ovbA
2ovfA
2ovjA
2ovlC
2owaA
2owiA
2owpA
2ox6A
2ox7A
2oy9A
2oynA
2oyoA
2oyrA
2oyzA
2oz8A
2ozfA
2ozhA
2oziA
2ozjA
2oztA
2ozvA
2ozzA
2p0aA
2p0gA
2p0kA
2p0nA
2p0oA
2p0tA
2p0vA
2p0yA
2p10A
2p12A
2p13B
2p1aA
2p1gA
2p1iA
2p2eA
2p2sA
2p2uA
2p3hA
2p3yA
2p4gA
2p4oA
2p57A
2p5iA
2p5sA
2p5vA
2p5xA
2p5zX
2p61A
2p65A
2p67A
2p6sA
2p6sH
2p6tA
2p6tH
2p7hA
2p7iA
2p7nA
2p84A
2p9bA
2pagA
2pajA
2pb9A
2pblA
2pblC
2pceA
2pceF
2pcsA
2pd0B
2pebA
2pfwA
2pfxA
