# Supplementary material for: De-Orphaning the Structural Proteome through Reciprocal Comparison of Evolutionarily Important Structural Features
Source: PLoS One. 2008 May 7;3(5):e2136. doi: 10.1371/journal.pone.0002136 (PMC2362850; doi:10.1371/journal.pone.0002136)
Supplement: Dataset S10 — ETA predictions for structural genomics proteins using the one-to-many matching method. Proteins with no prediction listed had matches but no function achieved plurality. (0.01 MB TXT) [file pone.0002136.s010.txt]

PDB ID	Predicted EC number
1b78A	3.6.1
1dbuA
1dbxA	5.4.1
1dusA	2.1.1
1eijA	2.7.3
1eo0A
1eo1A	2.3.1
1f38A	2.1.1
1f3oA	3.6.3
1f9aA	2.7.7
1fo5A	1.12.2
1g61A
1hx5A	4.2.1
1i60A	5.4.2
1i6nA	5.4.2
1i8fA	1.1.1
1i8fE	2.4.1
1ie0A	3.13.1
1ilvB	5.5.1
1innA	3.13.1
1iukA
1iv0A	6.1.1
1j0gA	4.2.2
1j1yA	3.4.21
1j2rC	3.5.1
1j2wA	4.1.2
1j30A	1.11.1
1j31A	5.3.1
1j3wC	2.4.2
1j6vA	3.13.1
1j6wA	3.13.1
1j8bA	2.4.2
1jd1A
1jdqA	2.7.7
1jeoA
1joeA	3.13.1
1jpdX	5.5.1
1jriC	2.7.1
1jriF	2.7.4
1jriM	2.4.1
1jrkA	3.6.1
1jrmA	2.7.1
1jztA
1k0bA	5.4.2
1k26A	3.6.1
1k2eA	3.6.1
1k77A	2.5.1
1k7kA	3.6.1
1kcxA	3.5.2
1kjnA	1.18.6
1kq3A	4.2.3
1kq4A	2.1.1
1ks2A	5.3.1
1kytA	3.1.3
1l3bA	2.1.1
1l3cA	2.1.1
1l6rB	3.1.3
1l9gA	3.2.2
1lqtA	1.18.1
1lquA	1.1.99
1m33A
1m3sB	5.3.1
1m6yA	2.1.1
1mjhA	2.4.2
1mk4A	2.3.1
1mkmA	3.5.3
1mkmB	4.1.1
1ml8A	1.2.1
1n40A
1n4gA
1n91A	3.1.3
1ne2B	4.1.2
1nf2A	3.1.3
1ni3A	4.1.3
1nkqA	5.3.3
1nkvA	2.1.1
1nmpD
1nr9A	5.3.3
1nrwA	3.1.3
1nslA	2.3.1
1nxjA
1ny1A
1o0iA	2.7.2
1o13A	3.4.21
1o4tB	5.3.1
1o4uA	2.4.2
1o5lA	3.2.1
1o5zA	6.3.2
1o62B	2.7.1
1o69B	2.7.1
1o6aA
1o6dA	2.7.4
1o89A
1o8cC	1.6.5
1oj7A	1.1.1
1on0A	2.3.1
1oojA
1ootA	2.7.1
1osdA
1p1mA
1pf5A	4.3.1
1pg6A	6.3.2
1pm3B	2.4.2
1pqwA	2.7.1
1pqyA
1psuA	3.1.2
1pugA	1.2.3
1pugB	3.1.26
1pujA
1pvtA	4.1.2
1pw5A	2.7.1
1q6wA	4.2.1
1q7hA
1q7rA	4.1.3
1qvvA	4.1.2
1qvvD	4.1.3
1qwkA	1.1.1
1qy9B	2.7.1
1r9hA	5.2.1
1rduA	1.1.1
1rfeA
1rkqA	3.1.3
1rliD	1.6.99
1rttA	1.7.1
1rw1A	2.7.7
1rxdA	3.1.3
1rykA	2.3.1
1s36A	1.13.12
1s3jA
1s7iA
1s7jA
1s9uA	2.3.2
1sawA	5.3.3
1sbkB	3.1.3
1sboA	4.1.1
1sc0A	3.1.2
1sedC	3.4.16
1sf0A	3.4.11
1sg9A	2.1.1
1sh8A	1.1.1
1sjpA	4.2.3
1sl9A	1.13.12
1soiA	3.6.1
1spkA	2.7.1
1spvA
1squA	1.3.3
1sshA	2.7.1
1stzB	2.7.2
1su2A	3.6.1
1syrA	1.8.1
1t6rA	5.5.1
1t6sA	2.7.7
1t6xA
1t6yA	2.7.1
1t6zA
1td5A	3.3.2
1td5D	3.4.11
1tf1A	1.1.3
1tg0A	2.7.1
1tiqA	2.3.1
1tizA
1tk9A	4.4.1
1tlqA	3.4.17
1tltA	1.1.1
1to3A	4.4.1
1tq8A	4.1.3
1tqxA	5.1.3
1tsjA	6.2.1
1tt7A	1.1.1
1ttxA
1tuoA	5.4.2
1tvfA	3.4.16
1twyB	4.1.1
1twyG	2.7.1
1tz0C	3.2.1
1tzzB	5.1.2
1u6mA
1uayA	1.1.1
1ub4C	1.8.1
1ue1A
1ue5A	2.7.7
1ue6A
1ue7A
1ue8A	1.14.14
1uenA
1uepA	3.5.1
1ueqA	4.1.1
1uezA
1uf1A
1uf9A	2.7.1
1ufaA	3.2.1
1ufhA	2.3.1
1ufrA	2.4.2
1ufxA	3.1.3
1ufzA	6.4.1
1ug1A	4.1.2
1ugkA	2.7.1
1ugvA	2.7.1
1uhcA	2.7.1
1uhpA
1uhtA
1uitA	1.1.1
1ujdA
1ujoA	4.2.2
1ujyA	2.7.1
1ulqA	2.3.1
1um1A	4.2.1
1uwdA	3.5.3
1v19A	2.7.1
1v1aA	2.7.1
1v1bA	2.7.1
1v1sA	2.7.1
1v5jA	3.1.3
1v5lA
1v5tA	3.1.2
1v62A
1v6bA
1v6gA	2.7.1
1v89A	4.1.1
1v9jA	2.4.2
1v9vA	2.4.1
1va8A
1va9A	3.1.3
1vaeA
1vavA	4.2.2
1vb7A	3.1.3
1vdwA	3.1.3
1ve3B	2.1.1
1veeA	3.11.1
1vejA	2.1.1
1vh5A	3.1.2
1vh6A	4.4.1
1vh9A	1.3.99
1vh9B	3.2.1
1vhcA	4.1.2
1vhkC	1.2.1
1vhmA	1.1.1
1vi4A
1vi6C	4.4.1
1vi8A	3.1.2
1vimC	2.8.1
1viuA	3.6.1
1vivA	3.4.21
1vivB	4.3.1
1vj2A	1.2.3
1vjiA	1.3.1
1vjlA	2.4.1
1vk0A	4.2.1
1vk4A	2.7.1
1vkcA
1vkdA	2.4.2
1vkhB	3.1.1
1vl4A	3.1.3
1vl6A	1.1.1
1vlmA	1.1.1
1vm9A	1.14.12
1vp4A	2.6.1
1vpbA
1vpdA	1.1.1
1vplA
1vqzA	6.3.2
1vr4A	2.7.1
1vr4C	4.1.2
1vs0A	6.5.1
1vs0B	2.7.7
1w17A	3.1.1
1w1a1	3.1.4
1w1b1	3.1.4
1wcjA	3.1.3
1wdvB	3.5.1
1wekF	2.4.2
1weqA	1.18.1
1wevA	2.7.1
1wexA	3.2.1
1wf2A
1wf7A	3.1.3
1wf8A	1.1.1
1wfnA	2.7.1
1wfoA	2.7.1
1wfzA	3.4.21
1wg5A	4.2.1
1wg6A
1wghA	1.17.4
1wgpA
1wguA
1wh3A	3.1.11
1whaA	2.3.1
1whjA	2.4.1
1whkA	3.1.2
1whlA
1whwA
1whyA
1wi2A	3.1.3
1wi4A
1wi5A	2.4.2
1wi7A	3.1.4
1wieA	2.7.1
1wigA	2.7.1
1wimA	6.3.2
1wj1A	3.4.21
1wjlA	4.1.1
1wjzA	2.4.1
1wk4A	2.3.1
1wkiA	6.4.1
1wlnA	1.5.99
1wluA	3.1.2
1wlvA	3.1.1
1wlvB	3.1.2
1wm6A	3.1.1
1wm6C	3.1.2
1wn1A
1wn3A	3.5.2
1wn3C	3.1.2
1wotA	2.7.7
1wozA	2.5.1
1ws9A	1.3.99
1wscB
1wtbA
1wubA	5.1.3
1wueA
1wufA	4.2.1
1wviA	2.7.1
1wvkA	3.1.26
1wvtA	2.5.1
1wwuA
1wwvA	3.1.1
1wwzB	2.3.1
1wx6A	2.7.1
1wxqA	3.6.3
1wxtA	2.7.1
1wxvA	3.5.1
1wxwA	2.1.1
1wxxA
1wy0A	2.5.1
1wy8A	6.3.2
1wyhA	2.7.1
1wynA	3.2.1
1wyqA	2.4.1
1wyrA	3.2.2
1x0fA
1x0jA	2.3.1
1x1gA	2.6.1
1x2kA	2.7.1
1x2qA	2.7.1
1x3hA	2.7.1
1x3oA	3.4.11
1x40A
1x45A	3.2.1
1x4aA
1x4eA
1x4gA	3.2.1
1x4hA	5.2.1
1x4kA	2.7.1
1x4mA	1.1.1
1x4nA	1.1.1
1x4qA
1x4xA
1x4yA
1x53A	2.3.1
1x5bA
1x5eA	5.3.4
1x5hA
1x5iA	2.7.1
1x5pA	4.2.1
1x5qA	1.11.1
1x5rA
1x5sA	1.1.3
1x5tA
1x5uA	3.2.1
1x63A	2.7.1
1x64A	2.7.1
1x69A	2.7.1
1x6bA	3.1.4
1x6dA
1x6oA	4.1.1
1x77A	1.7.1
1x7vB	3.11.1
1x92A
1x94A	3.1.1
1xa0A
1xaxA	3.5.1
1xccA	1.11.1
1xe7B	1.10.3
1xeaA	6.3.2
1xflA	1.8.1
1xg5A	1.1.1
1xhcA	1.8.1
1xhdA	4.2.1
1xhoA	5.4.99
1xi6A	3.1.3
1xi8B	2.4.2
1xi9A	2.6.1
1xizB	2.7.1
1xjsA	3.4.21
1xklA	4.1.2
1xklB	1.11.1
1xknA	3.5.3
1xkqA	1.1.1
1xmaA	3.2.1
1xmbA	3.5.1
1xo3A
1xo7A	5.2.1
1xq1A	1.1.1
1xq7A	5.2.1
1xq9A	5.4.2
1xrgA	3.2.1
1xt8A	6.1.1
1xtlA	1.15.1
1xtmA	1.15.1
1xuvA	2.6.1
1xw8A	4.2.3
1xxlA	2.1.1
1xxoA	2.5.1
1xygA	1.2.1
1y23A	3.2.1
1y2iA	1.1.1
1y5eA	2.4.2
1y71A	1.1.1
1y7hA	3.1.1
1y7hB	4.1.2
1y7hC	1.11.1
1y7iA	4.1.2
1y7mB	3.5.2
1y7pA	2.4.2
1y80A
1y81A	2.7.1
1y89A	4.1.3
1y8cA	2.1.1
1y8tA	3.4.21
1y9eA	1.1.1
1yb2A
1ybfC	2.4.2
1ybmB	1.5.3
1ybxB
1ycoA	2.3.1
1ydeA	1.1.1
1ydfA	2.7.1
1ydgA	3.1.1
1ydmB	6.3.3
1ydoA	4.1.3
1ydwA	1.1.99
1yelA
1yeyB	2.8.2
1yezA
1yf9A	6.3.2
1ylfB	4.1.1
1yo6A	1.1.1
1yoxA	2.7.7
1yoxD	3.4.21
1yoxE	2.3.1
1ypxA	2.1.1
1yqgA	1.5.1
1yreB	2.3.1
1yrhA
1yrzA	3.2.1
1yudC	6.5.1
1yuuA	3.2.1
1yvcA
1yvkA
1yvoA	2.3.1
1yw1A
1yw4A
1ywqA	1.6.99
1ywwA	1.1.1
1yx0A	2.3.1
1yzcA	3.4.21
1yzfA
1z05A
1z3kA	2.7.1
1z4eA	2.3.1
1z54A	3.1.2
1z67A	3.2.1
1z7tA	1.8.1
1z85A	1.2.1
1z90A	2.7.7
1z94C	1.2.1
1z94F	1.1.1
1z9zA	2.7.1
1zbrA	3.5.3
1zc6B	2.7.1
1zccA	3.1.4
1zd9A	3.1.4
1zghA
1zjjA	2.7.1
1zkiA	3.1.2
1zkpA	3.1.26
1zkpC	3.5.3
1zl0A	3.4.21
1znpA	3.1.21
1znpC	6.1.1
1znpD	3.1.3
1zs7A	3.4.11
1zsvA	4.2.1
1zukA	2.7.1
1zuuA	2.3.1
1zwkA	1.1.1
1zwlA	2.3.1
1zwyD	6.4.1
1zx5A	5.3.1
1zx6A	2.7.1
1zxoA	3.1.3
1zxoC	2.7.1
1zxoF	3.5.3
2a08A	2.7.1
2a0uA	5.3.1
2a13A
2a22A
2a28A	2.3.1
2a2lB	2.5.1
2a3kA	3.1.3
2a5lA	3.4.21
2a61A	2.1.3
2a67A	3.5.1
2a9fA	1.1.1
2a9sA	1.4.1
2abqA	2.7.1
2acfA
2ae6A	2.3.1
2afbA	2.7.1
2afdA	3.4.11
2ag5A	1.1.1
2ag8A	1.5.1
2ah5A	3.1.3
2ah6A	2.5.1
2aifA	5.4.2
2aj7B	2.7.1
2ajrA	2.7.1
2al7A	3.1.4
2aliA	3.1.2
2amlA	2.6.1
2arkA	2.7.2
2auwA
2av9A	3.1.2
2avdA	2.1.1
2awgA	5.2.1
2az4A	1.10.3
2azhA	1.1.1
2azpA	5.1.1
2azwA	3.6.1
2b06A	3.6.1
2b0vA	3.6.1
2b25A	2.1.1
2b30A	3.1.3
2b34A	2.7.1
2b3nA	4.2.1
2b6eA	2.2.1
2b6eB	3.1.2
2b71A	5.2.1
2b78A	2.1.1
2b79A	3.2.1
2b81A	1.4.1
2bcoA
2bv1A	3.4.17
2bygA	2.2.1
2c5qA	2.4.2
2cmuA	3.5.3
2co8A	2.7.1
2copA	5.3.3
2couA	3.4.24
2cp3A
2cp5A	1.1.99
2cp7A	3.2.1
2cpcA	2.7.1
2cpfA	3.4.24
2cphA	2.4.2
2cpnA	3.1.26
2cprA	3.1.26
2cq0A	3.4.22
2cq3A
2cq4A
2cqcA	3.4.15
2cqgA
2cqhA
2cqiA	3.4.24
2cqlA	1.7.1
2cqoA	1.14.14
2cqpA	3.4.21
2cqwA	2.7.1
2cr8A	6.3.2
2creA	2.7.1
2crmA	3.1.3
2crvA	1.1.1
2cs0A	2.7.1
2cskA	4.2.1
2csqA	2.7.1
2cssA
2csuA	3.1.1
2csyA	6.3.2
2ct0A	2.7.1
2ct3A	3.1.4
2ct4A
2cteA
2ctfA
2ctjA	3.4.21
2ctkA	3.1.1
2ctlA	2.2.1
2ctmA	3.1.1
2cttA	1.1.1
2cubA	2.7.1
2cucA	2.7.1
2cudA	2.7.1
2cumA
2cupA	2.7.1
2cuqA
2curA	2.7.1
2cv4A	1.11.1
2cviA
2cvkA	1.8.1
2cw5A	5.4.2
2cwcA	5.3.1
2cwdA	3.1.3
2cwpA	6.1.1
2cwwA	2.1.1
2cx5A
2cy1A	3.2.1
2cy2A	2.3.1
2cy8A	2.6.1
2cyyA	2.7.7
2cz4B	4.1.1
2cz8H	4.2.2
2d13A	3.1.3
2d13B	1.2.1
2d13D	1.6.4
2d1pB	1.1.1
2d1yC	1.1.1
2d29A	1.3.99
2d4rA	3.4.21
2d59A
2d5aA	1.1.1
2d62A	3.6.3
2d7qA	4.2.1
2d8hA	2.7.1
2d8iA	5.4.3
2d8nA
2d8tA	6.3.2
2d8xA	2.7.1
2d8yA	2.7.1
2d90A	2.7.1
2d92A	3.4.21
2d9eA	2.3.1
2d9fA	5.2.1
2d9gA	6.3.2
2d9iA
2d9lA	1.1.1
2d9xA	2.7.1
2d9yA	2.7.1
2da9A	2.7.1
2dadA
2dafA	6.3.2
2dahA
2dalA	3.8.1
2dazA
2db0A	1.1.1
2db1A
2db5A	3.4.11
2dbaA	3.1.3
2dbbA	1.1.1
2dbkA	2.7.1
2dbpA	5.1.3
2dc0A	3.5.1
2dclA
2decA
2df8A
2dgbC	3.5.2
2dgoA
2dgtA
2dguA
2dgvA	1.1.3
2dgyA	1.18.99
2dh7A
2dh9A
2dhaA
2dhgA
2dhiA	2.7.1
2di7A	4.2.1
2diqA
2disA	4.1.1
2divA	2.4.2
2diyA	1.8.1
2dizA	5.3.4
2dj0A	3.4.17
2dj7A	2.7.1
2djbA	6.3.2
2djqA
2djtA
2djwA
2dk2A
2dkpA	2.7.1
2dkrA
2dl0A	2.7.1
2dl3A	2.7.1
2dl4A	2.7.1
2dl5A	2.7.1
2dl7A	2.7.1
2dl8A	5.3.1
2dl9A	2.7.1
2dlmA	2.7.1
2dloA	2.7.1
2dlpA	2.7.1
2dlsA	2.7.1
2dluA
2dlwA	2.7.1
2dlyA	2.7.1
2dlzA	2.7.1
2dm1A	2.7.1
2dm4A
2dm8A	2.4.2
2dmhA
2dmkA	3.1.3
2dmoA
2dmxA	2.7.1
2dmzA
2dnaA	6.3.3
2dnfA
2dnlA	5.2.1
2dnnA	5.4.2
2dnpA	1.1.1
2dnqA
2dnuA	3.1.4
2dnwA	3.2.1
2dnzA
2do3A
2do4A	5.2.1
2doeA	2.3.2
2dogA
2douA	2.6.1
2dpnA	2.7.1
2dr1A	2.6.1
2dr3B	3.4.16
2dr3D	2.7.7
2ds4A	3.2.1
2dslA
2dt7B	2.3.1
2dttA
2dudA
2dumA	2.4.2
2dvlA	1.3.99
2dvwB	3.4.24
2dxaA	5.4.1
2dxqA	2.3.1
2dykB	6.3.2
2dyyE	6.3.2
2dyyF	5.99.1
2dyyI	1.5.1
2e6uX	1.3.99
2ethA
2euiD	2.4.1
2euiE	2.3.1
2evnA	3.5.3
2ew1A	3.6.5
2f1rA	6.3.3
2f4lA	2.5.1
2f4nA	2.5.1
2f4nB	4.1.3
2f4zA	6.3.2
2f6rA	2.7.1
2f7wA
2f7yA
2f9hB	2.6.1
2fa1A
2favA	1.1.1
2fb1A	3.2.1
2fb1D	2.4.1
2fbhA	4.1.2
2fblB	4.2.1
2fbmA	4.2.1
2fbnA	2.7.2
2fc7A	1.1.1
2fc8A
2fc9A	3.4.24
2fcjA	3.2.1
2fcjC	2.7.7
2fckA	2.3.1
2fdrA
2fe5A
2fe7A	2.3.1
2fexB
2fg5A	3.6.5
2fggA
2fhoB
2fhpB	2.1.1
2fi1A	3.1.3
2fiuA	3.4.14
2fkbA	3.6.1
2fl4A
2fm1A	4.1.2
2fn6A	1.1.1
2fneA
2folA	3.6.5
2fqpA	6.3.2
2freA	1.6.99
2fs2B
2fsrA
2fsxA	2.8.1
2ft0A	4.1.2
2fujA
2fukA
2fuwA
2fw2A
2fwkB	2.7.1
2fywC	3.1.1
2fzvC	1.7.1
2g03A	2.4.1
2g1lA	3.1.1
2g1uA	1.2.1
2g2cA	3.8.1
2g38A	2.7.1
2g38C	2.4.1
2g39A	2.4.2
2g39B	3.4.21
2g3bA	1.8.1
2g3yA	3.6.5
2g6bA
2g7lA	2.7.1
2g7uA	5.3.1
2g7uB	2.8.3
2g84A	3.5.4
2g8yA	1.1.1
2g9dA
2ga1B	2.5.1
2gaoA	3.1.4
2gauA	5.4.2
2gb3A	2.6.1
2gd9A	3.4.21
2ge3A
2gf9A	3.6.5
2ggeB	3.1.3
2ggeH	3.2.1
2ghsA
2gjsA	3.6.5
2gk4A	6.3.2
2gluA	2.1.1
2gm6A	1.10.3
2gmyE	2.7.3
2gnoA	2.7.7
2gnpA	2.4.2
2go7A
2gpyA	2.7.7
2griA	3.2.1
2gryA	3.6.4
2gs9A	2.1.1
2gslB	3.2.1
2gswA
2gtaA	3.6.1
2gtcA	3.2.1
2gtcB	2.4.1
2gtpA	3.6.1
2gtrA	4.2.1
2gtrC	3.8.1
2gujB	1.11.1
2gupA	2.7.1
2guuA
2gwnA	3.5.2
2gx8A	2.7.4
2gzvA
2gzxA	3.1.21
2h0uA	1.6.99
2h16A	3.1.4
2h1qB	6.2.1
2h1rA	2.1.1
2h57A	3.1.4
2ha8A	2.1.1
2haeA	1.1.1
2hayA	1.6.99
2hcfA	3.1.3
2hdyA	4.4.1
2he4A
2he7A	3.4.21
2hehA	3.6.4
2heiA	3.6.5
2herA	2.5.1
2hgaA
2hhgA
2hi6A
2hiaA	5.4.2
2hj1B	2.7.7
2hjrA	1.1.1
2hneB	3.6.1
2ho3A	1.1.99
2ho5A
2hpvA	3.1.4
2hq6A	5.2.1
2hr3A	2.1.1
2hrnA	3.2.1
2hrzA	5.1.3
2hsjD	4.1.3
2hszA
2hupA	3.6.5
2hwjA	3.2.1
2hx0A
2hx1A	2.7.1
2hxrA	1.1.1
2hyjA	2.7.4
2hzbB	3.5.1
2hzbC	3.6.3
2hzgA	5.1.2
2i02A	3.2.1
2i0oA	3.1.3
2i14A	2.4.2
2i1nA	2.4.2
2i1oA	2.4.2
2i3dA
2i45B	3.2.1
2i5iB	3.1.8
2i5qA	5.1.2
2i6gB	2.1.1
2i7gA
2i81A	1.6.4
2i9dA	2.3.1
2i9yA	2.7.7
2iacA
2iaiA
2idlB	3.1.1
2idyA	3.2.1
2ihbA	3.6.1
2ihiA	2.5.1
2ik8A	3.6.1
2ikbD	2.4.2
2ikkA	2.7.7
2iksA	6.3.5
2il1A	3.6.5
2im5A	2.4.2
2iojB	3.5.2
2iq1A	3.1.3
2is5D
2isnA	3.1.3
2iwnA
2iwoA	3.2.1
2iwpA	4.4.1
2jneA	3.1.3
2mjpA	3.6.1
2nlzA
2nmpA	4.4.1
2nmuA
2nnnA
2np5A	4.1.3
2npnA
2nqlA	5.1.2
2nrhA	6.3.5
2ns9B	2.7.2
2nujA	3.1.2
2nv5A	3.1.3
2nvrA	3.5.1
2nvvA
2nwhA	2.7.1
2nx4D	1.18.99
2nxbA	2.3.1
2nxfA	3.1.3
2nyhA	5.1.3
2nyxA	2.7.7
2nzcA	2.7.1
2nzjA	3.6.5
2o08A	4.1.3
2o18A	3.6.1
2o1eA	1.14.18
2o1mA	3.2.1
2o1oA	2.5.1
2o1rA	2.7.1
2o1zA	1.17.4
2o2aA	3.5.3
2o2gA
2o2tA
2o2xA	2.7.1
2o2zA	4.1.1
2o34A	2.7.1
2o3gA
2o57B	2.1.1
2o57C	3.8.1
2oaiA
2oasA	2.4.1
2ocbA	3.6.5
2ocdA	3.5.1
2ocsA
2od0A	2.3.1
2odeA	3.6.1
2odeD	3.3.1
2of7A	4.1.2
2oggA
2ogiA	4.1.3
2ogjA	3.5.1
2ogjB	1.2.99
2ogjD	5.4.2
2ogjF	3.8.1
2oh3A	1.11.1
2ohwB	1.2.3
2ojhA
2olmA	2.3.3
2omeA	1.1.1
2oojA	6.3.2
2opgB	4.1.99
2oqgA	1.13.11
2oqgC	2.7.4
2oqhC	4.2.1
2or0B	4.1.1
2ossA	2.3.1
2otaA	2.7.7
2ouoA	2.3.1
2ouxA	2.4.1
2ov8A	2.8.2
2ov9A
2ovbA	2.8.2
2ovfA	2.8.2
2ovlC	5.1.2
2oz8A
2ozfA	2.4.2
2oztA	5.5.1
2p0tA	4.3.1
2p0yA
2p13B	2.7.1
2p1aA	3.2.1
2p1iA	1.17.4
2p2eA	1.3.3
2p3hA	2.6.1
2p4gA	3.4.24
2p5vA	4.2.1
2p6sA	4.2.1
2p6sH	2.7.3
2p6tA	4.2.1
2p6tH	2.7.3
2p84A	2.4.2
2p9bA	3.5.2
2pagA	1.1.1
2pajA	3.5.2
2pblC	3.1.1
2pceF	5.5.1
2pcsA
2pd0B	1.3.1
