# Supplementary material for: De-Orphaning the Structural Proteome through Reciprocal Comparison of Evolutionarily Important Structural Features
Source: PLoS One. 2008 May 7;3(5):e2136. doi: 10.1371/journal.pone.0002136 (PMC2362850; doi:10.1371/journal.pone.0002136)
Supplement: Dataset S11 — ETA predictions for structural genomics proteins using the many-to-one matching method. Proteins with no prediction listed had matches but no function achieved plurality. (0.01 MB TXT) [file pone.0002136.s011.txt]

PDB ID	Predicted EC number
1b78A	3.6.1
1dqyA	3.1.1
1dqzA
1eny_	1.3.1
1enz_	1.3.1
1f0nA
1f0pA	3.4.21
1f3oA	3.6.3
1g6wA	2.5.1
1g6yA	2.5.1
1g9xA	1.1.1
1j1yA	3.1.2
1j2rA	3.3.2
1j2wA	4.1.2
1j31A	3.5.1
1jpdX	5.5.1
1jrkA	3.6.1
1jzrA	2.5.1
1jztA	2.7.1
1k0aA	2.5.1
1k0bA	2.5.1
1k0cA	2.5.1
1k0dA	2.5.1
1k26A	3.6.1
1k2eA	3.6.1
1k7kA	3.6.1
1kcxA	3.5.2
1kq3A	1.1.1
1kq4A	2.1.1
1ks2A	5.3.1
1kyhA	2.7.1
1kytA	3.1.3
1l6rA	3.1.3
1l9gA	3.2.2
1lnzA	1.1.1
1lqtA	1.18.1
1lquA	1.18.1
1m33A
1m6yA	2.1.1
1mdoA	2.6.1
1mk4A	2.3.1
1mkzA	1.18.1
1mrzA
1n10A
1n40A	1.14.14
1n4gA	1.14.14
1nc5A	3.2.1
1ne2A	2.1.1
1nf2A	3.1.3
1ni3A	3.6.1
1nr9A	5.3.3
1nrwA	3.1.3
1nxjA	2.1.1
1ny1A	3.1.1
1o0iA	3.1.2
1o5zA
1o69A	3.6.3
1o89A	1.6.5
1o8cC	1.6.5
1oj7A	1.1.1
1oj7C	3.8.1
1on0A	2.3.1
1oojA	3.1.3
1ootA	2.7.1
1osdA
1oy1A
1p1mA
1pqyA	4.2.3
1psuA	3.1.2
1pt7B	4.2.3
1pvtA	4.1.2
1pw5A	3.1.3
1q2yA	2.3.1
1q7eA	4.2.3
1q7rA	1.6.2
1qwkA	1.1.1
1r3dA
1r9hA	5.2.1
1ri6A
1rkqA	3.1.3
1rq0A	4.2.1
1rttA
1s36A	1.13.12
1s3lA	3.4.21
1s3nA	3.4.21
1s4mA
1s5uA	3.1.2
1sawA	5.3.3
1sbkA	3.1.2
1sc0A	3.1.2
1sg9A	2.1.1
1sgwA	3.5.99
1sl8A	1.13.12
1sl9A	1.13.12
1soiA	3.6.1
1sqhA	2.3.1
1sshA	2.7.1
1su1A	3.4.21
1su2A	3.6.1
1syrA	1.8.1
1t5jA	2.8.1
1t6xA
1t6yA
1t6zA
1t71A
1tiqA	2.3.1
1tqxA	5.1.3
1tt7A	1.6.5
1tuoA	5.4.2
1tvfA	3.4.16
1tzzA	5.1.2
1u7nA	2.7.1
1u9cA	2.5.1
1uayA	1.1.1
1uc2A	3.2.2
1ue8A	1.14.14
1uemA
1uenA	2.7.1
1uepA	3.1.4
1ueqA	3.1.4
1uewA	3.1.4
1uf1A	3.1.4
1uf9A	2.7.1
1ufaA	2.7.7
1uffA	3.1.4
1ufhA	2.3.1
1ufoA	3.4.11
1ugkA	2.7.1
1ugvA
1uhcA
1uhtA	2.7.1
1ujvA	3.1.4
1ujyA	2.7.1
1ulqA	2.3.1
1um1A	3.1.4
1upsA	3.2.1
1v19A	2.7.1
1v1aA	2.7.1
1v1bA	2.7.1
1v1sA	2.7.1
1v5qA	3.1.4
1v5tA	3.1.2
1v5uA	2.7.1
1v86A	3.1.2
1vaeA	6.3.4
1vavA	4.2.2
1vdwA	3.1.3
1vh5A	3.1.2
1vh9A	3.1.2
1vhcA	4.1.2
1vheA
1vhkA	3.1.26
1vhqA
1vhsA	2.3.1
1vi4A
1vi8A	3.1.2
1viuA	3.6.1
1vjiA	1.3.1
1vkhB	3.1.1
1vkmA	3.6.1
1vkwA	1.6.8
1vm9A	1.14.12
1vmeA
1vp4A	2.6.1
1vqzA	6.3.2
1vr5A	3.6.3
1w17A	3.1.1
1w1a1	3.1.1
1w1b1	3.1.1
1wehA	1.4.3
1wekC	1.1.1
1wfvA	3.1.4
1wi4A	3.1.4
1wi7A	2.7.1
1wk4A	2.3.1
1wluA	3.1.2
1wlvA	3.1.2
1wm6A	3.1.2
1wn1A	3.4.11
1wn3A	3.1.2
1wozA	2.5.1
1wrbA	2.7.7
1ws9A	1.3.99
1wu2A	2.3.1
1wueA
1wufA
1wviA
1wvtA	2.5.1
1wwvA	2.7.1
1wwzB	2.3.1
1wx6A	2.7.1
1wxbA	2.7.1
1wxtA	2.7.1
1wxuA
1wy0A	2.5.1
1x05A	2.7.1
1x0jA	2.3.1
1x1gA	2.7.1
1x2jA	1.4.3
1x2kA	2.7.1
1x2qA	2.7.1
1x2rA	1.4.3
1x3sA	3.6.5
1x4jA	6.3.2
1x4uA	6.3.2
1x50A	3.1.1
1x5eA	1.8.1
1x5fA	3.2.1
1x5nA	3.1.4
1x5rA	3.1.4
1x5xA
1x69A	2.7.1
1x77A
1xa0A	1.6.5
1xccA	1.11.1
1xdzA	2.7.1
1xflA	1.8.1
1xg5A	1.1.1
1xhcA
1xhdA	2.3.1
1xi6A
1xi9A	2.6.1
1xklA
1xknA	2.1.1
1xkqA	1.1.1
1xo7A	5.2.1
1xq1A	1.1.1
1xq7A	5.2.1
1xq9A	5.4.2
1xr4A	3.6.1
1xtlA	1.15.1
1xtmA	1.15.1
1xygA
1y7hA
1y7iA
1y7rA	2.3.1
1y89A	3.5.99
1y8tA	3.4.21
1y9eA	1.6.5
1yb2A	2.1.1
1ybmB	3.1.4
1ycdA
1ydeA	1.1.1
1ydfA
1ydoA	4.1.3
1yeyA	5.1.2
1yf9A	6.3.2
1yh2A	6.3.2
1yloA
1ym5A	2.3.1
1yo6A	1.1.1
1yrzA	3.2.1
1ys9A
1yv9A
1yvoA	2.3.1
1yw1A
1yw4A	3.4.17
1yw6A	3.4.17
1ywfA	2.8.1
1yzfA	3.2.1
1yzyA
1z2iA	1.1.1
1z4eA	2.3.1
1z54A	3.1.2
1z84A	2.7.7
1zboA	1.5.1
1zbrA	3.5.3
1zbsA
1zc6B	2.7.1
1zccA	3.1.4
1zd9A
1zghA	2.1.1
1zjjA	2.7.1
1zkiA	3.1.2
1zkpA	3.1.26
1zl0A
1zsvA
1zuuA	2.3.1
1zwjA	2.7.7
1zx6A	2.7.1
1zxoA	4.2.1
1zxoE	1.4.3
1zylA	3.5.3
2a08A	2.7.1
2a0uA	3.4.99
2a15A	5.3.3
2a35A	1.1.1
2a3kA	3.1.3
2a8eA	5.1.3
2a9fA	1.1.1
2abqA	2.7.1
2ae6A	2.3.1
2afaA	5.1.3
2afbA	2.7.1
2ag5A	1.1.1
2ah6A	2.5.1
2ajrA	2.7.1
2al7A	3.1.4
2aliA	3.1.2
2aqwA	4.1.1
2atrA	2.3.1
2av9A	3.1.2
2az4A	3.5.2
2azpA
2azwA	3.6.1
2b06A	3.6.1
2b0cA	3.8.1
2b0vA	3.6.1
2b20A	3.1.1
2b30A	3.1.3
2b34A	3.3.2
2b3mA	4.2.1
2b3nA	4.2.1
2b6eA	3.1.2
2b71A	5.2.1
2b78A	2.1.1
2b81A	1.5.99
2bcoA	3.4.17
2bdeA	3.8.1
2bygA	3.1.4
2cmuA	3.5.3
2cqoA	2.7.1
2cr8A	6.3.2
2creA
2crhA	2.7.1
2csgA	1.21.3
2csyA	6.3.2
2ct3A	2.7.1
2cubA	2.7.1
2cudA	2.7.1
2cv4A	1.11.1
2cveA	3.4.23
2cvkA	1.8.1
2cwdA	3.1.3
2cwpA	6.1.1
2cy2A	2.3.1
2czlA	3.1.2
2d0iA	1.1.1
2d1yC	1.1.1
2d29A	1.3.99
2d62A	3.6.3
2d8hA	2.7.1
2d8kA	2.7.1
2d8nA	4.6.1
2da0A	2.7.1
2da9A	2.7.1
2dazA	3.1.4
2db8A	3.2.1
2dbaA	3.1.3
2dbpA	3.1.2
2dc0A
2decA	3.5.99
2df8A	3.5.99
2dhkA	2.7.1
2dilA	2.7.1
2dizA	5.3.4
2djbA	6.3.2
2djqA	2.7.1
2djtA	3.1.4
2dkfA	3.5.2
2dkrA	3.1.4
2dl3A	2.7.1
2dl4A	2.7.1
2dl5A	2.3.1
2dl8A	2.7.1
2dlmA	2.7.1
2dlpA	2.7.1
2dlsA	3.1.4
2dluA	3.1.4
2dlwA	2.7.1
2dlyA	2.7.1
2dlzA	2.7.1
2dm1A	2.7.1
2dm8A	3.1.4
2dmoA	2.7.1
2dmzA	3.1.4
2dn6A	2.7.1
2dnuA	2.7.1
2dnzA	5.2.1
2douA	2.6.1
2dpnA
2dr1A	2.6.1
2dr3A	3.4.21
2drhA
2dslA	3.1.2
2dvlA	1.3.99
2dxqA	2.3.1
2essA	3.1.2
2euiA	2.3.1
2evrA	1.18.1
2ew1A	3.6.5
2f4lA	5.99.1
2f4zA	6.3.2
2f6rA	2.7.1
2f9fA	2.4.1
2fb1B	3.6.1
2fbmA	5.3.3
2fbnA	5.2.1
2fcfA	3.1.4
2fdrA
2fdsA	4.1.1
2fe5A	3.1.4
2fe7A	2.3.1
2fexB	1.1.1
2ffjA	1.6.99
2fg0A	1.18.1
2fg5A	3.6.5
2fhpA	2.1.1
2fkbA	3.6.1
2fl4A	2.3.1
2fm1A
2fmuA	1.1.1
2fneA	3.1.4
2freA	1.6.8
2fs2A	3.1.2
2fujA	3.1.2
2fukA	3.4.11
2fvgA	2.7.1
2fw2A	5.3.3
2g0tA	4.1.1
2g0wA	1.5.99
2g3aA	2.3.1
2g5fA	3.8.1
2g6bA	3.6.5
2g84A	3.5.4
2g8yA	1.1.1
2g9dA	3.4.17
2gb3A	2.6.1
2gdqA	5.1.2
2ge3A	2.3.1
2genA	1.7.1
2gf0A	3.6.3
2gfhA	3.8.1
2ggeA	5.1.2
2ghsA	1.14.13
2gl5A	5.1.2
2gm6A	1.13.11
2gnoA	2.7.7
2go7A	5.4.2
2gryA	3.6.4
2gswA	1.7.1
2gtpA	3.6.1
2gtrA	5.3.3
2gupA
2guuA	4.1.1
2gwgA	3.1.1
2gwgB	3.1.8
2gwnA	3.5.2
2gzxA	3.1.21
2h0uA	1.6.8
2h57A	3.1.4
2h58A	3.6.4
2h66A	1.11.1
2h9fA	1.5.1
2ha8A	2.1.1
2hayA
2hboA	3.1.2
2hbwA	1.18.1
2hcfA	1.14.13
2hcmA	3.1.3
2hdyA	4.1.1
2hehA
2herA	2.5.1
2hhlA	3.1.3
2hiaA	5.4.2
2hjrA	1.1.1
2hneA	5.1.2
2ho3A	2.5.1
2ho4A	3.8.1
2ho5A	2.5.1
2hpvA	1.6.99
2hq6A	5.2.1
2hq8A	3.1.3
2hrzA	1.1.1
2hsjA	3.1.1
2hszA
2hx1A	3.8.1
2hzbA
2hzgA	5.1.2
2i0mA	3.6.3
2i0oA	2.7.3
2i14A	1.5.3
2i1lA
2i1oA	2.4.1
2i3dA	3.4.11
2i3oA
2i44A	3.1.3
2i5iA	2.3.1
2i5qA	5.1.2
2i6xA	3.8.1
2i7gA	1.14.14
2i81A
2i9dA	2.3.1
2iacA	2.7.1
2ihbA	3.6.1
2ihiA	2.5.1
2ik8A	3.6.1
2iq1A	3.1.3
2isnA	3.1.3
2iwnA	3.1.4
2iwoA	3.1.4
2iwpA	3.1.4
2iwqA	3.1.4
2mjpA	3.6.1
2nlzA	3.1.1
2nmpA	4.4.1
2nqlA
2nr8A	3.6.4
2ns1A
2nujA	3.1.2
2nv5A	3.1.3
2nvrA
2nwhA	2.7.1
2nxbA	2.3.1
2nxfA	3.1.3
2o18A	3.5.1
2o1oA	2.5.1
2o1zA	1.17.4
2o2tA	3.1.4
2o2xA	3.8.1
2o2zC	2.7.1
2o3iA
2o55A	3.1.4
2o56A	5.1.2
2o57A	5.99.1
2o6iA
2obnA	2.7.4
2ocbA	3.6.5
2ocdA	3.5.1
2oceA	3.4.16
2odeA	3.6.1
2ogjA	4.1.1
2omeA	1.1.1
2oo1A	2.3.1
2oo6A	5.1.2
2opgA	3.1.4
2oqhA	5.5.1
2or0A	1.3.99
2ossA	2.3.1
2ouoA	2.3.1
2ov8A	2.8.2
2ov9C	3.1.2
2ovbA	2.8.2
2ovfA	2.8.2
2ovlC	5.1.2
2oztA	5.5.1
2p0vA	2.3.1
2p0yA
2p1iA	1.17.4
2p9bA	1.1.1
2pajA	3.5.2
2pblA
2pceA	5.5.1
