# Supplementary material for: De-Orphaning the Structural Proteome through Reciprocal Comparison of Evolutionarily Important Structural Features
Source: PLoS One. 2008 May 7;3(5):e2136. doi: 10.1371/journal.pone.0002136 (PMC2362850; doi:10.1371/journal.pone.0002136)
Supplement: Dataset S12 — ETA predictions for structural genomics proteins using reciprocal matching. Proteins with no prediction listed had matches but no function achieved plurality. (0.00 MB TXT) [file pone.0002136.s012.txt]

PDB ID	Predicted EC number
1b78A	3.6.1
1f3oA	3.6.3
1j2rA	3.3.2
1j2wA	4.1.2
1jpdX	5.5.1
1jrkA	3.6.1
1k26A	3.6.1
1k2eA	3.6.1
1k7kA	3.6.1
1kcxA	3.5.2
1kq3A	1.1.1
1kq4A	2.1.1
1ks2A	5.3.1
1kytA	3.1.3
1l6rB	3.1.3
1l9gA	3.2.2
1lqtA	1.18.1
1lquA	1.18.1
1m33A
1m6yA	2.1.1
1n40A	1.14.13
1n4gA	1.14.13
1nf2A	3.1.3
1nr9A	5.3.3
1nrwA	3.1.3
1nxjA	2.1.1
1o0iA	3.1.2
1o5zA	6.3.2
1o89A	1.6.5
1o8cC	1.6.5
1oj7A	1.1.1
1oojA	3.1.3
1ootA	2.7.1
1osdA
1pvtA	4.1.2
1qwkA	1.1.1
1r9hA	5.2.1
1rkqA	3.1.3
1rttA	1.7.1
1s36A	1.13.12
1sawA	5.3.3
1sbkA	3.1.2
1sc0A	3.1.2
1sg9A	2.1.1
1sl9A	1.13.12
1soiA	3.6.1
1sshA	2.7.1
1su2A	3.6.1
1syrA	1.8.1
1t6yA	2.7.1
1tqxA	5.1.3
1tt7A	1.6.5
1tuoA	5.4.2
1tvfA	3.4.16
1tzzB	5.1.2
1uayA	1.1.1
1ue8A	1.14.14
1uf9A	2.7.1
1ugkA	2.7.1
1ugvA
1uhcA
1uhtA	2.7.1
1ujyA	2.7.1
1ulqA	2.3.1
1v19A	2.7.1
1v1aA	2.7.1
1v1bA	2.7.1
1v1sA	2.7.1
1v5tA	3.1.2
1vavA	4.2.2
1vdwA	3.1.3
1vh5A	3.1.2
1vhcA	4.1.2
1vi4A
1vi8A	3.1.2
1viuA	3.6.1
1vjiA	1.3.1
1vkhB	3.1.1
1vm9A	1.14.12
1vp4A	2.6.1
1vqzA	6.3.2
1w17A	3.1.1
1w1a1	3.1.1
1w1b1	3.1.1
1wi7A	3.1.4
1wk4A	2.3.1
1wn1A	3.4.11
1wozA	2.5.1
1ws9A	1.3.99
1wueA
1wufA
1wvtA	2.5.1
1wwzB	2.3.1
1wx6A	2.7.1
1wxtA	2.7.1
1wy0A	2.5.1
1x0jA	2.3.1
1x1gA	2.7.1
1x2kA	2.7.1
1x2qA	2.7.1
1x5rA	3.1.4
1x69A	2.7.1
1x77A	1.7.1
1xa0A	1.6.5
1xccA	1.11.1
1xflA	1.8.1
1xg5A	1.1.1
1xhcA	1.18.1
1xi6A	3.1.3
1xi9A	2.6.1
1xklA	4.1.2
1xkqA	1.1.1
1xo7A	5.2.1
1xq1A	1.1.1
1xq7A	5.2.1
1xq9A	5.4.2
1xtlA	1.15.1
1xtmA	1.15.1
1y7hA	4.1.2
1y7iA	4.1.2
1y89A	3.5.99
1y9eA	1.6.5
1yb2A	2.1.1
1ydeA	1.1.1
1yf9A	6.3.2
1yo6A	1.1.1
1yvoA	2.3.1
1yw1A
1z4eA	2.3.1
1zbrA	3.5.3
1zc6B	2.7.1
1zccB	3.1.4
1zd9A	3.1.4
1zghA	2.1.1
1zkiA	3.1.2
1zkpA	3.1.26
1zsvA	1.3.1
1zuuA	2.3.1
1zx6A	2.7.1
2a08A	2.7.1
2a3kA	3.1.3
2a9fA	1.1.1
2abqA	2.7.1
2afbA	2.7.1
2ag5A	1.1.1
2ah6A	2.5.1
2al7A	3.1.4
2aliA	3.1.2
2azpA	5.1.1
2azwA	3.6.1
2b06A	3.6.1
2b0vA	3.6.1
2b30A	3.1.3
2b3nA	4.2.1
2b6eB	3.1.2
2b71A	5.2.1
2b78A	2.1.1
2b81A	1.5.99
2cmuA	3.5.3
2cr8A	6.3.2
2csyA	6.3.2
2cubA	2.7.1
2cudA	2.7.1
2cv4A	1.11.1
2cvkA	1.8.1
2cwdA	3.1.3
2cwpA	6.1.1
2cy2A	2.3.1
2d1yC	1.1.1
2d29A	1.3.99
2d62A	3.6.3
2d8hA	2.7.1
2d8nA	4.6.1
2dazA	3.1.4
2dbaA	3.1.3
2dc0A	3.5.1
2decA	3.5.99
2df8A	3.5.99
2djbA	6.3.2
2djtA	3.1.4
2dkrA	3.1.4
2dl3A	2.7.1
2dl5A	2.3.1
2dl8A	2.7.1
2dlmA	2.7.1
2dlpA	2.7.1
2dluA	3.1.4
2dlwA	2.7.1
2dlyA	2.7.1
2dlzA	2.7.1
2dm1A	2.7.1
2dnzA	5.2.1
2douA	2.6.1
2dpnA	2.7.1
2dr1A	2.6.1
2dvlA	1.3.99
2dxqA	2.3.1
2euiE	2.3.1
2ew1A	3.6.5
2f4zA	6.3.2
2f6rA	2.7.1
2fbmA	5.3.3
2fdrA
2fe7A	2.3.1
2fg5A	3.6.5
2fhpB	2.1.1
2fkbA	3.6.1
2fm1A	4.1.2
2g6bA	3.6.5
2g84A	3.5.4
2g8yA	1.1.1
2gb3A	2.6.1
2gnoA	2.7.7
2go7A	5.4.2
2gryA	3.6.4
2gswA	1.7.1
2gtpA	3.6.1
2gtrA
2gupA	2.7.1
2gwnA	3.5.2
2gzxA	3.1.21
2h0uA	1.6.8
2h57A	3.1.4
2ha8A	2.1.1
2hayA
2hehA	3.6.4
2herA	2.5.1
2hiaA	5.4.2
2hjrA	1.1.1
2hq6A	5.2.1
2hrzA	5.1.3
2hsjA	3.1.1
2hszA	3.1.3
2hzgA	5.1.2
2i5qA	5.1.2
2i81A	1.6.4
2i9dA	2.3.1
2iacA	2.7.1
2ihbA	3.6.1
2ihiA	2.5.1
2ik8A	3.6.1
2iq1A	3.1.3
2isnA	3.1.3
2mjpA	3.6.1
2nmpA	4.4.1
2nqlA	5.1.2
2nv5A	3.1.3
2nvrA	3.5.1
2nwhA	2.7.1
2nxbA	2.3.1
2nxfA	3.1.3
2o1oA	2.5.1
2o1zA	1.17.4
2ocbA	3.6.5
2ocdA	3.5.1
2odeA	3.6.1
2omeA	1.1.1
2opgA	3.1.4
2oqhA	5.5.1
2ossA	2.3.1
2ouoA	2.3.1
2ov8A	2.8.2
2ovbA	2.8.2
2ovfA	2.8.2
2ovlC	5.1.2
2oztA	5.5.1
2p1iA	1.17.4
2pblC	3.1.1
2pceF	5.5.1
