# Supplementary material for: De-Orphaning the Structural Proteome through Reciprocal Comparison of Evolutionarily Important Structural Features
Source: PLoS One. 2008 May 7;3(5):e2136. doi: 10.1371/journal.pone.0002136 (PMC2362850; doi:10.1371/journal.pone.0002136)
Supplement: Dataset S13 — Reciprocal ETA predictions for structural genomics proteins using previous reciprocal predictions as target data. Proteins with no prediction listed had matches but no function achieved plurality. (0.00 MB TXT) [file pone.0002136.s013.txt]

PDB ID	Predicted EC number
1dusA	2.1.1
1f9aA	2.7.7
1ie0A	3.13.1
1innA	3.13.1
1j6vA	3.13.1
1j6wA	3.13.1
1joeA	3.13.1
1va9A	3.1.3
1vi4A	2.1.1
1vpdA	1.1.1
1wfnA	2.7.1
1wfoA	2.7.1
1wxwA	2.1.1
1wxxA	2.1.1
1wy8A	6.3.2
1x3hA	2.7.1
1x4yA	3.1.3
1x5eA	5.3.4
1x5tA	5.2.1
1x64A	2.7.1
1xhdA	4.2.1
1xknA	3.5.3
1xmbA	3.5.1
1xygA	1.2.1
1ycoA	2.3.1
1ydoA	4.1.3
1yqgA	1.5.1
1yrzA	3.2.1
2a0uA	5.3.1
2a28A	2.3.1
2ae6A	2.3.1
2ag8A	1.5.1
2ajrA	2.7.1
2av9A	3.1.2
2b25A	2.1.1
2copA	5.3.3
2cpcA	2.7.1
2crmA	3.1.3
2cwwA	2.1.1
2d8tA	6.3.2
2d8xA	2.7.1
2d8yA	2.7.1
2da9A	2.3.1
2dgoA	5.2.1
2dizA	5.3.4
2dj7A	2.7.1
2dl9A	2.7.1
2dloA	2.7.1
2dmoA	2.3.1
2dnlA	5.2.1
2dttA	4.2.3
2fl4A	2.3.1
2fujA	3.1.2
2fw2A	5.3.3
2ge3A	2.3.1
2h1rA	2.1.1
2haeA	1.1.1
2hayA	1.6.99
2hpvA	3.1.4
2i14A	2.4.2
2i1oA	2.4.2
2im5A	2.4.2
