# Supplementary material for: De-Orphaning the Structural Proteome through Reciprocal Comparison of Evolutionarily Important Structural Features
Source: PLoS One. 2008 May 7;3(5):e2136. doi: 10.1371/journal.pone.0002136 (PMC2362850; doi:10.1371/journal.pone.0002136)
Supplement: Dataset S14 — ETA predictions for structural genomics proteins using non-reciprocal matching. Proteins with no prediction listed had matches but no function achieved plurality. (0.01 MB TXT) [file pone.0002136.s014.txt]

PDB ID	Predicted EC number
1dbuA
1dbxA	5.4.1
1dqyA	3.1.1
1dqzA
1dusA	2.1.1
1eijA	2.7.3
1eny_	1.3.1
1enz_	1.3.1
1eo0A
1eo1A	2.3.1
1f0nA
1f0pA	3.4.21
1f38A	2.1.1
1f9aA	2.7.7
1fo5A	1.12.2
1g61A
1g6wA	2.5.1
1g6yA	2.5.1
1g9xA	1.1.1
1hx5A	4.2.1
1i60A	5.4.2
1i6nA	5.4.2
1i8fA	1.1.1
1i8fE	2.4.1
1ie0A	3.13.1
1ilvB	5.5.1
1innA	3.13.1
1iukA
1iv0A	6.1.1
1j0gA	4.2.2
1j1yA	3.4.21
1j30A	1.11.1
1j31A	5.3.1
1j3wC	2.4.2
1j6vA	3.13.1
1j6wA	3.13.1
1j8bA	2.4.2
1jd1A
1jdqA	2.7.7
1jeoA
1joeA	3.13.1
1jriC	2.7.1
1jriF	2.7.4
1jriM	2.4.1
1jrmA	2.7.1
1jzrA	2.5.1
1jztA	2.7.1
1k0aA	2.5.1
1k0bA	2.5.1
1k0cA	2.5.1
1k0dA	2.5.1
1k77A	2.5.1
1kjnA	1.18.6
1kyhA	2.7.1
1l3bA	2.1.1
1l3cA	2.1.1
1l6rA
1lnzA	1.1.1
1m33A
1m3sB	5.3.1
1mdoA	2.6.1
1mjhA	2.4.2
1mk4A	2.3.1
1mkmA	3.5.3
1mkmB	4.1.1
1mkzA	1.18.1
1ml8A	1.2.1
1mrzA
1n10A
1n91A	3.1.3
1nc5A	3.2.1
1ne2A	2.1.1
1ne2B	4.1.2
1nf2B
1ni3A
1nkqA	5.3.3
1nkvA	2.1.1
1nmpD
1nr9D
1nslA	2.3.1
1ny1A	3.1.1
1o13A	3.4.21
1o4tB	5.3.1
1o4uA	2.4.2
1o5lA	3.2.1
1o62B	2.7.1
1o69A	3.6.3
1o69B	2.7.1
1o6aA
1o6dA	2.7.4
1oj7C	3.8.1
1on0A	2.3.1
1osdA
1oy1A
1p1mA
1pf5A	4.3.1
1pg6A	6.3.2
1pm3B	2.4.2
1pqwA	2.7.1
1pqyA
1psuA	3.1.2
1pt7B	4.2.3
1pugA	1.2.3
1pugB	3.1.26
1pujA
1pw5A	3.1.3
1q2yA	2.3.1
1q6wA	4.2.1
1q7eA	4.2.3
1q7hA
1q7rA
1qvvA	4.1.2
1qvvD	4.1.3
1qy9B	2.7.1
1r3dA
1rduA	1.1.1
1rfeA
1ri6A
1rliD	1.6.99
1rq0A	4.2.1
1rw1A	2.7.7
1rxdA	3.1.3
1rykA	2.3.1
1s3jA
1s3lA	3.4.21
1s3nA	3.4.21
1s4mA
1s5uA	3.1.2
1s7iA
1s7jA
1s9uA	2.3.2
1sboA	4.1.1
1sedC	3.4.16
1sf0A	3.4.11
1sgwA	3.5.99
1sh8A	1.1.1
1sjpA	4.2.3
1sl8A	1.13.12
1spkA	2.7.1
1spvA
1sqhA	2.3.1
1squA	1.3.3
1stzB	2.7.2
1su1A	3.4.21
1t5jA	2.8.1
1t6rA	5.5.1
1t6sA	2.7.7
1t6xA	2.7.1
1t6zA	2.7.1
1t71A
1td5A	3.3.2
1td5D	3.4.11
1tf1A	1.1.3
1tg0A	2.7.1
1tiqA	2.3.1
1tizA
1tk9A	4.4.1
1tlqA	3.4.17
1tltA	1.1.1
1to3A	4.4.1
1tq8A	4.1.3
1tsjA	6.2.1
1ttxA
1twyB	4.1.1
1twyG	2.7.1
1tz0C	3.2.1
1tzzA
1u6mA
1u7nA	2.7.1
1u9cA	2.5.1
1ub4C	1.8.1
1uc2A	3.2.2
1ue1A
1ue5A	2.7.7
1ue6A
1ue7A
1uemA
1uenA	2.7.1
1uepA
1ueqA
1uewA	3.1.4
1uezA
1uf1A
1ufaA
1uffA	3.1.4
1ufhA	2.3.1
1ufoA	3.4.11
1ufrA	2.4.2
1ufxA	3.1.3
1ufzA	6.4.1
1ug1A	4.1.2
1ugvA	2.7.1
1uhcA	2.7.1
1uhpA
1uitA	1.1.1
1ujdA
1ujoA	4.2.2
1ujvA	3.1.4
1um1A	4.2.1
1upsA	3.2.1
1uwdA	3.5.3
1v5jA	3.1.3
1v5lA
1v5qA	3.1.4
1v5uA	2.7.1
1v62A
1v6bA
1v6gA	2.7.1
1v86A	3.1.2
1v89A	4.1.1
1v9jA	2.4.2
1v9vA	2.4.1
1va8A
1va9A	3.1.3
1vaeA
1vb7A	3.1.3
1ve3B	2.1.1
1veeA	3.11.1
1vejA	2.1.1
1vh6A	4.4.1
1vh9A
1vheA
1vhkA	3.1.26
1vhmA	1.1.1
1vhqA
1vhsA	2.3.1
1vi4A
1vi6C	4.4.1
1vi8B
1vimC	2.8.1
1vivA	3.4.21
1vivB	4.3.1
1vj2A	1.2.3
1vjlA	2.4.1
1vk0A	4.2.1
1vk4A	2.7.1
1vkcA
1vkdA	2.4.2
1vkmA	3.6.1
1vkwA	1.6.8
1vl4A	3.1.3
1vl6A	1.1.1
1vlmA	1.1.1
1vmeA
1vpbA
1vpdA	1.1.1
1vplA
1vr4A	2.7.1
1vr4C	4.1.2
1vr5A	3.6.3
1vs0A	6.5.1
1vs0B	2.7.7
1wcjA	3.1.3
1wdvB	3.5.1
1wehA	1.4.3
1wekF	2.4.2
1weqA	1.18.1
1wevA	2.7.1
1wexA	3.2.1
1wf2A
1wf7A	3.1.3
1wf8A	1.1.1
1wfnA	2.7.1
1wfoA	2.7.1
1wfvA	3.1.4
1wfzA	3.4.21
1wg5A	4.2.1
1wg6A
1wghA	1.17.4
1wgpA
1wguA
1wh3A	3.1.11
1whaA	2.3.1
1whjA	2.4.1
1whkA	3.1.2
1whlA
1whwA
1whyA
1wi2A	3.1.3
1wi4A
1wi5A	2.4.2
1wieA	2.7.1
1wigA	2.7.1
1wimA	6.3.2
1wj1A	3.4.21
1wjlA	4.1.1
1wjzA	2.4.1
1wkiA	6.4.1
1wlnA	1.5.99
1wluA	3.1.2
1wlvB	3.1.2
1wm6C	3.1.2
1wn3C	3.1.2
1wotA	2.7.7
1wrbA	2.7.7
1wscB
1wtbA
1wu2A	2.3.1
1wubA	5.1.3
1wueA
1wufA	4.2.1
1wviA	2.7.1
1wvkA	3.1.26
1wwuA
1wwvA
1wwzA
1wxbA	2.7.1
1wxqA	3.6.3
1wxuA
1wxvA	3.5.1
1wxwA	2.1.1
1wxxA
1wy8A	6.3.2
1wyhA	2.7.1
1wynA	3.2.1
1wyqA	2.4.1
1wyrA	3.2.2
1x05A	2.7.1
1x0fA
1x2jA	1.4.3
1x2rA	1.4.3
1x3hA	2.7.1
1x3oA	3.4.11
1x3sA	3.6.5
1x40A
1x45A	3.2.1
1x4aA
1x4eA
1x4gA	3.2.1
1x4hA	5.2.1
1x4jA	6.3.2
1x4kA	2.7.1
1x4mA	1.1.1
1x4nA	1.1.1
1x4qA
1x4uA	6.3.2
1x4xA
1x4yA
1x50A	3.1.1
1x53A	2.3.1
1x5bA
1x5eA	5.3.4
1x5fA	3.2.1
1x5hA
1x5iA	2.7.1
1x5nA	3.1.4
1x5pA	4.2.1
1x5qA	1.11.1
1x5sA	1.1.3
1x5tA
1x5uA	3.2.1
1x5xA
1x63A	2.7.1
1x64A	2.7.1
1x6bA	3.1.4
1x6dA
1x6oA	4.1.1
1x7vB	3.11.1
1x92A
1x94A	3.1.1
1xa0B
1xaxA	3.5.1
1xdzA	2.7.1
1xe7B	1.10.3
1xeaA	6.3.2
1xhdA
1xhoA	5.4.99
1xi8B	2.4.2
1xizB	2.7.1
1xjsA	3.4.21
1xklB	1.11.1
1xknA	3.5.3
1xmaA	3.2.1
1xmbA	3.5.1
1xo3A
1xr4A	3.6.1
1xrgA	3.2.1
1xt8A	6.1.1
1xuvA	2.6.1
1xw8A	4.2.3
1xxlA	2.1.1
1xxoA	2.5.1
1xygA	1.2.1
1y23A	3.2.1
1y2iA	1.1.1
1y5eA	2.4.2
1y71A	1.1.1
1y7mB	3.5.2
1y7pA	2.4.2
1y7rA	2.3.1
1y80A
1y81A	2.7.1
1y8cA	2.1.1
1y8tA	3.4.21
1ybfC	2.4.2
1ybmB
1ybxB
1ycdA
1ycoA	2.3.1
1ydfA	2.7.1
1ydgA	3.1.1
1ydmB	6.3.3
1ydoA	4.1.3
1ydwA	1.1.99
1yelA
1yeyA	5.1.2
1yezA
1yh2A	6.3.2
1ylfB	4.1.1
1yloA
1ym5A	2.3.1
1yoxA	2.7.7
1yoxD	3.4.21
1yoxE	2.3.1
1ypxA	2.1.1
1yqgA	1.5.1
1yreB	2.3.1
1yrhA
1yrzA	3.2.1
1ys9A
1yudC	6.5.1
1yuuA	3.2.1
1yv9A
1yvcA
1yvkA
1yw1A
1yw4A
1yw6A	3.4.17
1ywfA	2.8.1
1ywqA	1.6.99
1ywwA	1.1.1
1yx0A	2.3.1
1yzcA	3.4.21
1yzfA
1yzyA
1z05A
1z2iA	1.1.1
1z3kA	2.7.1
1z54A	3.1.2
1z67A	3.2.1
1z7tA	1.8.1
1z84A	2.7.7
1z85A	1.2.1
1z90A	2.7.7
1z94C	1.2.1
1z94F	1.1.1
1z9zA	2.7.1
1zboA	1.5.1
1zbsA
1zccA
1zjjA	2.7.1
1zl0A	3.4.21
1znpA	3.1.21
1znpC	6.1.1
1znpD	3.1.3
1zs7A	3.4.11
1zukA	2.7.1
1zwjA	2.7.7
1zwkA	1.1.1
1zwlA	2.3.1
1zwyD	6.4.1
1zx5A	5.3.1
1zxoC	2.7.1
1zxoE	1.4.3
1zylA	3.5.3
2a0uA
2a13A
2a15A	5.3.3
2a22A
2a28A	2.3.1
2a2lB	2.5.1
2a35A	1.1.1
2a5lA	3.4.21
2a61A	2.1.3
2a67A	3.5.1
2a8eA	5.1.3
2a9sA	1.4.1
2acfA
2ae6A	2.3.1
2afaA	5.1.3
2afdA	3.4.11
2ag8A	1.5.1
2ah5A	3.1.3
2aifA	5.4.2
2aj7B	2.7.1
2ajrA	2.7.1
2amlA	2.6.1
2aqwA	4.1.1
2arkA	2.7.2
2atrA	2.3.1
2auwA
2av9A	3.1.2
2avdA	2.1.1
2awgA	5.2.1
2az4A	3.5.2
2azhA	1.1.1
2b0cA	3.8.1
2b20A	3.1.1
2b25A	2.1.1
2b34A
2b3mA	4.2.1
2b79A	3.2.1
2bcoA
2bdeA	3.8.1
2bv1A	3.4.17
2bygA
2c5qA	2.4.2
2co8A	2.7.1
2copA	5.3.3
2couA	3.4.24
2cp3A
2cp5A	1.1.99
2cp7A	3.2.1
2cpcA	2.7.1
2cpfA	3.4.24
2cphA	2.4.2
2cpnA	3.1.26
2cprA	3.1.26
2cq0A	3.4.22
2cq3A
2cq4A
2cqcA	3.4.15
2cqgA
2cqhA
2cqiA	3.4.24
2cqlA	1.7.1
2cqoA
2cqpA	3.4.21
2cqwA	2.7.1
2creA	2.7.1
2crhA	2.7.1
2crmA	3.1.3
2crvA	1.1.1
2cs0A	2.7.1
2csgA	1.21.3
2cskA	4.2.1
2csqA	2.7.1
2cssA
2csuA	3.1.1
2ct0A	2.7.1
2ct3A
2ct4A
2cteA
2ctfA
2ctjA	3.4.21
2ctkA	3.1.1
2ctlA	2.2.1
2ctmA	3.1.1
2cttA	1.1.1
2cucA	2.7.1
2cumA
2cupA	2.7.1
2cuqA
2curA	2.7.1
2cveA	3.4.23
2cviA
2cw5A	5.4.2
2cwcA	5.3.1
2cwwA	2.1.1
2cx5A
2cy1A	3.2.1
2cy8A	2.6.1
2cyyA	2.7.7
2cz4B	4.1.1
2cz8H	4.2.2
2czlA	3.1.2
2d0iA	1.1.1
2d13A	3.1.3
2d13B	1.2.1
2d13D	1.6.4
2d1pB	1.1.1
2d4rA	3.4.21
2d59A
2d5aA	1.1.1
2d7qA	4.2.1
2d8iA	5.4.3
2d8kA	2.7.1
2d8tA	6.3.2
2d8xA	2.7.1
2d8yA	2.7.1
2d90A	2.7.1
2d92A	3.4.21
2d9eA	2.3.1
2d9fA	5.2.1
2d9gA	6.3.2
2d9iA
2d9lA	1.1.1
2d9xA	2.7.1
2d9yA	2.7.1
2da0A	2.7.1
2da9A	2.7.1
2dadA
2dafA	6.3.2
2dahA
2dalA	3.8.1
2db0A	1.1.1
2db1A
2db5A	3.4.11
2db8A	3.2.1
2dbbA	1.1.1
2dbkA	2.7.1
2dbpA
2dclA
2dgbC	3.5.2
2dgoA
2dgtA
2dguA
2dgvA	1.1.3
2dgyA	1.18.99
2dh7A
2dh9A
2dhaA
2dhgA
2dhiA	2.7.1
2dhkA	2.7.1
2di7A	4.2.1
2dilA	2.7.1
2diqA
2disA	4.1.1
2divA	2.4.2
2diyA	1.8.1
2dizA	5.3.4
2dj0A	3.4.17
2dj7A	2.7.1
2djqA
2djwA
2dk2A
2dkfA	3.5.2
2dkpA	2.7.1
2dl0A	2.7.1
2dl4A	2.7.1
2dl7A	2.7.1
2dl9A	2.7.1
2dloA	2.7.1
2dlsA
2dm4A
2dm8A	2.4.2
2dmhA
2dmkA	3.1.3
2dmoA
2dmxA	2.7.1
2dmzA
2dn6A	2.7.1
2dnaA	6.3.3
2dnfA
2dnlA	5.2.1
2dnnA	5.4.2
2dnpA	1.1.1
2dnqA
2dnuA
2dnwA	3.2.1
2do3A
2do4A	5.2.1
2doeA	2.3.2
2dogA
2dr3A	3.4.21
2drhA
2ds4A	3.2.1
2dslA
2dt7B	2.3.1
2dttA
2dudA
2dumA	2.4.2
2dvwB	3.4.24
2dxaA	5.4.1
2dykB	6.3.2
2dyyE	6.3.2
2dyyF	5.99.1
2dyyI	1.5.1
2e6uX	1.3.99
2essA	3.1.2
2ethA
2euiA
2evnA	3.5.3
2evrA	1.18.1
2f1rA	6.3.3
2f4lA
2f4nA	2.5.1
2f4nB	4.1.3
2f7wA
2f7yA
2f9fA	2.4.1
2f9hB	2.6.1
2fa1A
2favA	1.1.1
2fb1A	3.2.1
2fb1B	3.6.1
2fb1D	2.4.1
2fbhA	4.1.2
2fblB	4.2.1
2fbnB	5.2.1
2fc7A	1.1.1
2fc8A
2fc9A	3.4.24
2fcfA	3.1.4
2fcjA	3.2.1
2fcjC	2.7.7
2fckA	2.3.1
2fdrA
2fdsA	4.1.1
2fe5A
2fexB	1.1.1
2ffjA	1.6.99
2fg0A	1.18.1
2fggA
2fhoB
2fhpA
2fi1A	3.1.3
2fiuA	3.4.14
2fkbB
2fl4A	2.3.1
2fmuA	1.1.1
2fn6A	1.1.1
2fneC	3.1.4
2folA	3.6.5
2fqpA	6.3.2
2freA
2fs2A	3.1.2
2fsrA
2fsxA	2.8.1
2ft0A	4.1.2
2fujA	3.1.2
2fukA
2fuwA
2fvgA	2.7.1
2fw2A	5.3.3
2fwkB	2.7.1
2fywC	3.1.1
2fzvC	1.7.1
2g03A	2.4.1
2g0tA	4.1.1
2g0wA	1.5.99
2g1lA	3.1.1
2g1uA	1.2.1
2g2cA	3.8.1
2g38A	2.7.1
2g38C	2.4.1
2g39A	2.4.2
2g39B	3.4.21
2g3aA	2.3.1
2g3bA	1.8.1
2g3yA	3.6.5
2g5fA	3.8.1
2g7lA	2.7.1
2g7uA	5.3.1
2g7uB	2.8.3
2g9dA
2ga1B	2.5.1
2gaoA	3.1.4
2gauA	5.4.2
2gd9A	3.4.21
2gdqA	5.1.2
2ge3A	2.3.1
2genA	1.7.1
2gf0A	3.6.3
2gf9A	3.6.5
2gfhA	3.8.1
2ggeA	5.1.2
2ghsA
2gjsA	3.6.5
2gk4A	6.3.2
2gl5A	5.1.2
2gluA	2.1.1
2gm6A	1.10.3
2gmyE	2.7.3
2gnpA	2.4.2
2gpyA	2.7.7
2griA	3.2.1
2gs9A	2.1.1
2gslB	3.2.1
2gtaA	3.6.1
2gtcA	3.2.1
2gtcB	2.4.1
2gtrA	4.2.1
2gtrB	5.3.3
2gujB	1.11.1
2guuA	4.1.1
2gwgA	3.1.1
2gwgB	3.1.8
2gx8A	2.7.4
2gzvA
2h16A	3.1.4
2h1qB	6.2.1
2h1rA	2.1.1
2h58A	3.6.4
2h66A	1.11.1
2h9fA	1.5.1
2haeA	1.1.1
2hayA	1.6.99
2hboA	3.1.2
2hbwA	1.18.1
2hcfA	3.1.3
2hcmA	3.1.3
2hdyA
2he4A
2he7A	3.4.21
2heiA	3.6.5
2hgaA
2hhgA
2hhlA	3.1.3
2hi6A
2hj1B	2.7.7
2hneA	5.1.2
2ho3A
2ho4A	3.8.1
2ho5A
2hpvA
2hq8A	3.1.3
2hr3A	2.1.1
2hrnA	3.2.1
2hsjB
2hupA	3.6.5
2hwjA	3.2.1
2hx0A
2hx1A
2hxrA	1.1.1
2hyjA	2.7.4
2hzbA
2i02A	3.2.1
2i0mA	3.6.3
2i0oA
2i14A	2.4.2
2i1lA
2i1nA	2.4.2
2i1oA	2.4.2
2i3dA
2i3oA
2i44A	3.1.3
2i45B	3.2.1
2i5iA	2.3.1
2i6gB	2.1.1
2i6xA	3.8.1
2i7gA	1.14.14
2i9yA	2.7.7
2iaiA
2idlB	3.1.1
2idyA	3.2.1
2ikbD	2.4.2
2ikkA	2.7.7
2iksA	6.3.5
2il1A	3.6.5
2im5A	2.4.2
2iojB	3.5.2
2is5D
2iwnA
2iwoA
2iwpA	4.4.1
2iwqA	3.1.4
2jneA	3.1.3
2nlzA	3.1.1
2nmuA
2nnnA
2np5A	4.1.3
2npnA
2nr8A	3.6.4
2nrhA	6.3.5
2ns1A
2ns9B	2.7.2
2nujA	3.1.2
2nvvA
2nx4D	1.18.99
2nyhA	5.1.3
2nyxA	2.7.7
2nzcA	2.7.1
2nzjA	3.6.5
2o08A	4.1.3
2o18A
2o1eA	1.14.18
2o1mA	3.2.1
2o1rA	2.7.1
2o2aA	3.5.3
2o2gA
2o2tA
2o2xA	3.8.1
2o2zC	2.7.1
2o34A	2.7.1
2o3gA
2o3iA
2o55A	3.1.4
2o56A	5.1.2
2o57A	5.99.1
2o57B	2.1.1
2o57C	3.8.1
2o6iA
2oaiA
2oasA	2.4.1
2obnA	2.7.4
2oceA	3.4.16
2ocsA
2od0A	2.3.1
2odeD	3.3.1
2of7A	4.1.2
2oggA
2ogiA	4.1.3
2ogjB	1.2.99
2ogjD	5.4.2
2ogjF	3.8.1
2oh3A	1.11.1
2ohwB	1.2.3
2ojhA
2olmA	2.3.3
2oo1A	2.3.1
2oo6A	5.1.2
2oojA	6.3.2
2oqgA	1.13.11
2oqgC	2.7.4
2oqhC	4.2.1
2or0A	1.3.99
2otaA	2.7.7
2ouxA	2.4.1
2ov9C	3.1.2
2oz8A
2ozfA	2.4.2
2p0tA	4.3.1
2p0vA	2.3.1
2p0yA
2p13B	2.7.1
2p1aA	3.2.1
2p2eA	1.3.3
2p3hA	2.6.1
2p4gA	3.4.24
2p5vA	4.2.1
2p6sA	4.2.1
2p6sH	2.7.3
2p6tA	4.2.1
2p6tH	2.7.3
2p84A	2.4.2
2p9bA	3.5.2
2pagA	1.1.1
2pajA	3.5.2
2pceA
2pcsA
2pd0B	1.3.1
